# Supplementary material for: A fully automated artificial intelligence method for non-invasive, imaging-based identification of genetic alterations in glioblastomas
Source: Sci Rep. 2020 Jul 16;10:11852. doi: 10.1038/s41598-020-68857-8 (PMC7366666; doi:10.1038/s41598-020-68857-8)
Supplement: Supplementary file 1 — Supplementary Information. [file 41598_2020_68857_MOESM1_ESM.xlsx]

## Sheet: COVER
Please use the tabs below to see test characteristics, random forest model hyperparameters, and feature importances for each genetic biomarker. Use the tab arrows in the bottom left to see additional tabs.

## Sheet: ATRX
	True Positives	False Positives	True Negatives	False Negatives	Sensitivity	Specificity	Precision	Recall	F1	Matthew's Coefficient	Distance from [0, 1]	Youden Index	ROC AUC
Fold 1	8	9	60	0	1	0.869565	0.470588	1	0.64	0.639693	0.130435	0.869565	0.969203
Fold 2	8	7	62	0	1	0.898551	0.533333	1	0.695652	0.692262	0.101449	0.898551	0.976449
Fold 3	7	10	59	1	0.875	0.855072	0.411765	0.875	0.56	0.537076	0.191387	0.730072	0.923007
Fold 4	8	5	64	0	1	0.927536	0.615385	1	0.761905	0.755507	0.0724638	0.927536	0.977355
Fold 5	7	2	67	1	0.875	0.971014	0.777778	0.875	0.823529	0.803474	0.128317	0.846014	0.976449
Fold 6	8	6	63	0	1	0.913043	0.571429	1	0.727273	0.722315	0.0869565	0.913043	0.973732
Fold 7	7	5	64	1	0.875	0.927536	0.583333	0.875	0.7	0.675129	0.144485	0.802536	0.960145
Fold 8	8	4	65	0	1	0.942029	0.666667	1	0.8	0.792477	0.057971	0.942029	0.992754
Fold 9	7	2	67	1	0.875	0.971014	0.777778	0.875	0.823529	0.803474	0.128317	0.846014	0.970109
Fold 10	7	4	65	1	0.875	0.942029	0.636364	0.875	0.736842	0.712424	0.137788	0.817029	0.972826
Average	7.5	5.4	63.6	0.5	0.9375	0.921739	0.604442	0.9375	0.726873	0.713383	0.117957	0.859239	0.969203
Std Dev	0.527046	2.67499	2.67499	0.527046	0.0658808	0.0387679	0.118666	0.0658808	0.0832998	0.0835115	0.0391022	0.0650609	0.0181863
Random Forest Parameters
n_estimators: 1200
min_samples_split: 5
min_samples_leaf: 1
max_features: "sqrt"
max_depth: 60
bootstrap: true
Optimal # of features: 123
Top features
importance	feature
1	T1gad original firstorder Mean tumor core
0.767632	MD original firstorder Kurtosis non-enhancing tumor
0.51725	T1 original firstorder Range tumor core
0.51073	T1gad original firstorder Mean whole tumor
0.457647	T1gad original firstorder 90Percentile whole tumor
0.45294	T2 original glrlm ShortRunLowGrayLevelEmphasis non-enhancing tumor
0.389648	T2 original firstorder Variance whole tumor
0.377285	T1gad original firstorder RootMeanSquared whole tumor
0.324691	FLAIR original glszm ZoneVariance non-enhancing tumor
0.28704	T2 original firstorder 10Percentile tumor core
0.238368	DWI original glrlm LongRunLowGrayLevelEmphasis tumor edema
0.236702	T1 original glszm LargeAreaLowGrayLevelEmphasis non-enhancing tumor
0.212628	SWI original firstorder Maximum tumor core
0.212084	SWI original firstorder Maximum enhancing tumor
0.210781	FLAIR original glrlm ShortRunLowGrayLevelEmphasis tumor edema
0.210279	T1gad original firstorder RootMeanSquared tumor core
0.206509	T2 original firstorder Maximum tumor core
0.195022	original shape LeastAxisLength non-enhancing tumor
0.194026	T2 original firstorder Mean tumor core
0.175308	T1gad original firstorder 90Percentile non-enhancing tumor
0.162589	DWI original firstorder Maximum enhancing tumor
0.158837	T2 original firstorder Energy non-enhancing tumor
0.15806	original shape MinorAxisLength whole tumor
0.157792	DTI eddy L1 original glszm LargeAreaLowGrayLevelEmphasis non-enhancing tumor
0.156814	ASL original glszm HighGrayLevelZoneEmphasis tumor edema
0.152362	T2 original glrlm LongRunHighGrayLevelEmphasis tumor edema
0.142864	DTI eddy FA original firstorder 10Percentile tumor edema
0.141636	DTI eddy MD original glszm LargeAreaEmphasis non-enhancing tumor
0.141446	DWI original firstorder Skewness enhancing tumor
0.140702	T2 original firstorder Range tumor edema
0.139682	T2 original firstorder 90Percentile tumor core
0.13603	ASL original glcm Imc2 tumor edema
0.13568	original shape Flatness enhancing tumor
0.133951	original shape MajorAxisLength tumor edema
0.132182	ASL original glszm GrayLevelNonUniformityNormalized tumor edema
0.132005	ASL original glszm SizeZoneNonUniformityNormalized non-enhancing tumor
0.128982	T1 original gldm DependenceVariance enhancing tumor
0.128907	MD original glrlm LongRunLowGrayLevelEmphasis tumor edema
0.124995	T2 original firstorder RootMeanSquared tumor core
0.123475	ASL original gldm DependenceEntropy tumor edema
0.121867	T1 original firstorder Range enhancing tumor
0.121423	FLAIR original firstorder 10Percentile whole tumor
0.118255	T2 original firstorder Range non-enhancing tumor
0.11366	DTI eddy MD original firstorder Maximum tumor edema
0.111105	T1 original firstorder Maximum enhancing tumor
0.111081	DWI original gldm LargeDependenceLowGrayLevelEmphasis tumor edema
0.109383	original shape Sphericity tumor core
0.107478	ASL original glrlm RunEntropy tumor edema
0.105532	T2 original firstorder RootMeanSquared whole tumor
0.105151	T2 original gldm LargeDependenceHighGrayLevelEmphasis tumor edema
0.102682	T1gad original firstorder Skewness tumor edema
0.097815	T1 original firstorder Minimum whole tumor
0.096718	T2 original firstorder 10Percentile whole tumor
0.096278	DWI original firstorder TotalEnergy tumor edema
0.095794	DWI original firstorder Energy tumor edema
0.095743	ASL original glszm SmallAreaEmphasis non-enhancing tumor
0.095141	T2 original firstorder Mean whole tumor
0.095013	ASL original glszm LargeAreaHighGrayLevelEmphasis tumor edema
0.094267	T1 original gldm SmallDependenceHighGrayLevelEmphasis non-enhancing tumor
0.093861	T1 original glszm LargeAreaEmphasis non-enhancing tumor
0.093459	DTI eddy L3 original glrlm LongRunLowGrayLevelEmphasis tumor edema
0.093143	T2 original firstorder TotalEnergy non-enhancing tumor
0.088239	DWI original firstorder Variance tumor core
0.085758	DTI eddy L1 original glszm LargeAreaEmphasis non-enhancing tumor
0.085093	T1 original firstorder Minimum tumor edema
0.083034	DTI eddy L3 original firstorder Maximum tumor edema
0.083013	DWI original glszm LargeAreaEmphasis non-enhancing tumor
0.081841	FLAIR original gldm DependenceVariance enhancing tumor
0.080574	SWI original glszm ZonePercentage tumor edema
0.077982	DTI eddy L3 original glszm LargeAreaEmphasis non-enhancing tumor
0.077151	T2 original glrlm ShortRunHighGrayLevelEmphasis tumor edema
0.075683	SWI original glszm LargeAreaLowGrayLevelEmphasis tumor edema
0.073986	T1gad original firstorder 90Percentile tumor core
0.073774	ASL original gldm DependenceNonUniformity whole tumor
0.073674	DTI eddy FA original glszm LargeAreaLowGrayLevelEmphasis non-enhancing tumor
0.071801	DTI eddy FA original firstorder 90Percentile tumor edema
0.071117	T1gad original firstorder Skewness whole tumor
0.069968	original shape MajorAxisLength whole tumor
0.069615	ASL original gldm DependenceEntropy whole tumor
0.068848	T2 original glrlm ShortRunLowGrayLevelEmphasis whole tumor
0.066658	DTI eddy FA original firstorder MeanAbsoluteDeviation non-enhancing tumor
0.066479	FLAIR original glrlm GrayLevelNonUniformity tumor edema
0.066341	SWI original firstorder Minimum whole tumor
0.066147	T2 original firstorder Variance tumor core
0.065939	DTI eddy FA original glszm LargeAreaHighGrayLevelEmphasis non-enhancing tumor
0.065426	FLAIR original firstorder Kurtosis tumor core
0.064175	DTI eddy L2 original glszm LargeAreaEmphasis non-enhancing tumor
0.062369	T2 original glszm ZoneVariance non-enhancing tumor
0.06194	DTI eddy FA original glszm LargeAreaEmphasis non-enhancing tumor
0.059946	T1gad original glszm LargeAreaEmphasis non-enhancing tumor
0.059759	DWI original firstorder Kurtosis non-enhancing tumor
0.059588	T2 original firstorder TotalEnergy tumor core
0.059149	T1 original firstorder 10Percentile whole tumor
0.05797	DTI eddy L1 original glrlm ShortRunLowGrayLevelEmphasis whole tumor
0.056395	SWI original glrlm ShortRunLowGrayLevelEmphasis non-enhancing tumor
0.05393	DWI original glszm LargeAreaHighGrayLevelEmphasis non-enhancing tumor
0.052979	T2 original gldm LargeDependenceHighGrayLevelEmphasis whole tumor
0.052365	T2 original firstorder Energy tumor core
0.051097	T2 original firstorder Energy whole tumor
0.049744	DTI eddy MD original glrlm ShortRunLowGrayLevelEmphasis whole tumor
0.049708	T1 original firstorder Range non-enhancing tumor
0.049423	T2 original glrlm ShortRunEmphasis whole tumor
0.048389	SWI original glszm LargeAreaHighGrayLevelEmphasis non-enhancing tumor
0.047071	SWI original gldm SmallDependenceHighGrayLevelEmphasis tumor edema
0.045388	original shape MinorAxisLength tumor edema
0.045346	T2 original firstorder TotalEnergy whole tumor
0.042764	MD original glszm LargeAreaLowGrayLevelEmphasis non-enhancing tumor
0.042673	T1 original glrlm RunLengthNonUniformityNormalized non-enhancing tumor
0.041861	T2 original gldm LargeDependenceLowGrayLevelEmphasis tumor edema
0.041046	SWI original glrlm RunLengthNonUniformityNormalized non-enhancing tumor
0.038788	ASL original glszm SmallAreaHighGrayLevelEmphasis tumor edema
0.038619	DTI eddy FA original glrlm RunLengthNonUniformityNormalized non-enhancing tumor
0.036015	DTI eddy L2 original glrlm ShortRunLowGrayLevelEmphasis whole tumor
0.035517	FLAIR original glszm LargeAreaEmphasis non-enhancing tumor
0.035392	FLAIR original gldm SmallDependenceLowGrayLevelEmphasis non-enhancing tumor
0.035123	MD original glszm ZonePercentage non-enhancing tumor
0.034838	DWI original glrlm ShortRunLowGrayLevelEmphasis non-enhancing tumor
0.034152	T1gad original glrlm RunLengthNonUniformityNormalized non-enhancing tumor
0.031526	T1gad original glszm ZoneVariance non-enhancing tumor
0.030047	MD original glcm Imc1 tumor core
0.026456	T1 original glrlm ShortRunHighGrayLevelEmphasis non-enhancing tumor
0.02246	DTI eddy L3 original glrlm RunLengthNonUniformityNormalized non-enhancing tumor
0.013894	T2 original glszm LargeAreaEmphasis non-enhancing tumor

## Sheet: IDH
	True Positives	False Positives	True Negatives	False Negatives	Sensitivity	Specificity	Precision	Recall	F1	Matthew's Coefficient	Distance from [0, 1]	Youden Index	ROC AUC
Fold 1	7	8	64	0	1	0.888889	0.466667	1	0.636364	0.644061	0.111111	0.888889	0.975198
Fold 2	7	18	54	0	1	0.75	0.28	1	0.4375	0.458258	0.25	0.75	0.906746
Fold 3	6	1	71	1	0.857143	0.986111	0.857143	0.857143	0.857143	0.843254	0.143531	0.843254	0.956349
Fold 4	7	10	62	0	1	0.861111	0.411765	1	0.583333	0.595462	0.138889	0.861111	0.978175
Fold 5	7	8	64	0	1	0.888889	0.466667	1	0.636364	0.644061	0.111111	0.888889	0.981151
Fold 6	6	0	72	1	0.857143	1	1	0.857143	0.923077	0.919457	0.142857	0.857143	0.977183
Fold 7	7	7	65	0	1	0.902778	0.5	1	0.666667	0.671855	0.0972222	0.902778	0.986111
Fold 8	6	12	60	1	0.857143	0.833333	0.333333	0.857143	0.48	0.467803	0.219513	0.690476	0.907738
Fold 9	6	10	62	1	0.857143	0.861111	0.375	0.857143	0.521739	0.507882	0.199244	0.718254	0.941468
Fold 10	6	11	61	1	0.857143	0.847222	0.352941	0.857143	0.5	0.487072	0.209163	0.704365	0.917659
Average	6.5	8.5	63.5	0.5	0.928571	0.881944	0.504352	0.928571	0.624219	0.623916	0.162264	0.810516	0.952778
Std Dev	0.527046	5.21217	5.21217	0.527046	0.0752923	0.0723912	0.23589	0.0752923	0.15949	0.157543	0.0529987	0.0846264	0.031939
Random Forest Parameters
n_estimators: 10000
min_samples_split: 10
min_samples_leaf: 5
max_features: "sqrt"
max_depth: None
bootstrap: false
Optimal # of features: 5197
Top features
importance	feature
1	DWI original gldm LargeDependenceHighGrayLevelEmphasis non-enhancing tumor
0.888889	DTI eddy MD original firstorder Kurtosis tumor edema
0.777778	T1gad original firstorder Variance whole tumor
0.777778	T1 original firstorder Kurtosis non-enhancing tumor
0.666667	T2 original firstorder Range whole tumor
0.666667	SWI original glrlm GrayLevelNonUniformityNormalized enhancing tumor
0.666667	T2 original glszm LargeAreaLowGrayLevelEmphasis enhancing tumor
0.555556	MD original glszm SizeZoneNonUniformity non-enhancing tumor
0.555556	DTI eddy L3 original glszm ZoneEntropy tumor edema
0.555556	DTI eddy MD original firstorder RobustMeanAbsoluteDeviation non-enhancing tumor
0.555556	FLAIR original glszm LargeAreaLowGrayLevelEmphasis tumor core
0.444444	SWI original firstorder InterquartileRange whole tumor
0.444444	SWI original firstorder RobustMeanAbsoluteDeviation non-enhancing tumor
0.444444	SWI original firstorder 10Percentile non-enhancing tumor
0.444444	DTI eddy MD original glrlm HighGrayLevelRunEmphasis tumor edema
0.444444	DTI eddy L1 original glcm JointAverage tumor edema
0.444444	ASL original firstorder Variance tumor core
0.444444	MD original glszm SmallAreaEmphasis non-enhancing tumor
0.444444	T2 original glcm ClusterProminence whole tumor
0.444444	MD original gldm LargeDependenceEmphasis tumor edema
0.444444	original shape Sphericity tumor core
0.444444	FLAIR original firstorder Skewness non-enhancing tumor
0.444444	ASL original glcm DifferenceAverage tumor core
0.444444	MD original firstorder Energy tumor core
0.333333	SWI original glrlm RunLengthNonUniformityNormalized non-enhancing tumor
0.333333	T1 original glszm LargeAreaLowGrayLevelEmphasis non-enhancing tumor
0.333333	DTI eddy FA original gldm SmallDependenceLowGrayLevelEmphasis non-enhancing tumor
0.333333	DTI eddy MD original glcm Imc2 whole tumor
0.333333	SWI original glszm LargeAreaEmphasis non-enhancing tumor
0.333333	DTI eddy L1 original glszm GrayLevelNonUniformityNormalized tumor edema
0.333333	FLAIR original glrlm RunEntropy tumor edema
0.333333	DTI eddy MD original glrlm LongRunLowGrayLevelEmphasis tumor core
0.333333	DTI eddy MD original glszm LargeAreaHighGrayLevelEmphasis tumor edema
0.333333	MD original firstorder Minimum non-enhancing tumor
0.333333	T1gad original glrlm ShortRunEmphasis whole tumor
0.333333	DTI eddy L1 original gldm DependenceNonUniformityNormalized whole tumor
0.333333	DWI original gldm HighGrayLevelEmphasis non-enhancing tumor
0.333333	ASL original firstorder MeanAbsoluteDeviation tumor edema
0.333333	MD original firstorder Range enhancing tumor
0.333333	ASL original glcm DifferenceVariance whole tumor
0.333333	ASL original glrlm GrayLevelNonUniformityNormalized non-enhancing tumor
0.333333	T2 original glrlm ShortRunEmphasis non-enhancing tumor
0.333333	DTI eddy L2 original firstorder RobustMeanAbsoluteDeviation whole tumor
0.333333	DTI eddy FA original gldm SmallDependenceEmphasis non-enhancing tumor
0.333333	DTI eddy MD original glszm LargeAreaLowGrayLevelEmphasis non-enhancing tumor
0.333333	SWI original glrlm ShortRunEmphasis non-enhancing tumor
0.333333	T2 original glrlm ShortRunLowGrayLevelEmphasis whole tumor
0.333333	DWI original firstorder Kurtosis tumor edema
0.333333	ASL original glcm Imc2 non-enhancing tumor
0.333333	DTI eddy L1 original glrlm LowGrayLevelRunEmphasis tumor core
0.333333	DWI original glrlm HighGrayLevelRunEmphasis non-enhancing tumor
0.333333	DTI eddy L2 original gldm DependenceNonUniformity enhancing tumor
0.333333	MD original gldm LargeDependenceHighGrayLevelEmphasis tumor edema
0.333333	FLAIR original glrlm RunLengthNonUniformity tumor core
0.333333	FLAIR original glrlm ShortRunEmphasis enhancing tumor
0.333333	DTI eddy L3 original glcm Idmn tumor core
0.222222	T1 original gldm SmallDependenceEmphasis non-enhancing tumor
0.222222	T1gad original firstorder 90Percentile tumor core
0.222222	DTI eddy L1 original glrlm RunLengthNonUniformityNormalized non-enhancing tumor
0.222222	ASL original glcm Id tumor core
0.222222	DWI original gldm SmallDependenceHighGrayLevelEmphasis tumor core
0.222222	DWI original gldm SmallDependenceEmphasis non-enhancing tumor
0.222222	T2 original glszm ZoneVariance non-enhancing tumor
0.222222	ASL original glcm SumEntropy non-enhancing tumor
0.222222	DTI eddy L2 original gldm DependenceNonUniformityNormalized non-enhancing tumor
0.222222	T2 original firstorder 90Percentile whole tumor
0.222222	DWI original glszm ZoneVariance non-enhancing tumor
0.222222	DWI original glszm LargeAreaHighGrayLevelEmphasis non-enhancing tumor
0.222222	SWI original gldm SmallDependenceHighGrayLevelEmphasis whole tumor
0.222222	T1gad original glrlm LongRunHighGrayLevelEmphasis tumor core
0.222222	T1gad original firstorder TotalEnergy tumor edema
0.222222	DTI eddy L2 original glszm ZoneVariance non-enhancing tumor
0.222222	DTI eddy FA original glszm ZonePercentage tumor edema
0.222222	SWI original glcm SumSquares enhancing tumor
0.222222	DTI eddy L2 original firstorder Maximum non-enhancing tumor
0.222222	T2 original glrlm GrayLevelNonUniformity tumor core
0.222222	DTI eddy MD original glcm JointAverage non-enhancing tumor
0.222222	ASL original glcm Imc2 tumor edema
0.222222	ASL original glcm ClusterShade non-enhancing tumor
0.222222	FLAIR original firstorder Kurtosis enhancing tumor
0.222222	ASL original glcm ClusterProminence non-enhancing tumor
0.222222	DWI original glcm SumAverage non-enhancing tumor
0.222222	DTI eddy MD original glcm MCC tumor edema
0.222222	DTI eddy L2 original firstorder RobustMeanAbsoluteDeviation tumor edema
0.222222	MD original gldm SmallDependenceLowGrayLevelEmphasis whole tumor
0.222222	DWI original firstorder TotalEnergy whole tumor
0.222222	ASL original glrlm RunVariance enhancing tumor
0.222222	ASL original firstorder TotalEnergy tumor edema
0.222222	DTI eddy L2 original glrlm ShortRunLowGrayLevelEmphasis whole tumor
0.222222	T1gad original glrlm LongRunLowGrayLevelEmphasis tumor edema
0.222222	DWI original firstorder RobustMeanAbsoluteDeviation tumor core
0.222222	DWI original firstorder TotalEnergy tumor edema
0.222222	FLAIR original firstorder Range enhancing tumor
0.222222	T2 original ngtdm Busyness tumor edema
0.222222	T1 original glrlm ShortRunEmphasis non-enhancing tumor
0.222222	DTI eddy MD original glszm GrayLevelVariance tumor edema
0.222222	T1gad original gldm SmallDependenceEmphasis non-enhancing tumor
0.222222	T2 original firstorder TotalEnergy non-enhancing tumor
0.222222	ASL original glrlm LongRunEmphasis enhancing tumor
0.222222	DTI eddy FA original firstorder Range tumor edema
0.222222	ASL original glrlm GrayLevelNonUniformityNormalized tumor edema
0.222222	T2 original firstorder Minimum tumor edema
0.222222	DTI eddy MD original glrlm RunLengthNonUniformity tumor core
0.222222	DTI eddy L3 original glrlm RunLengthNonUniformityNormalized tumor edema
0.222222	T2 original firstorder TotalEnergy whole tumor
0.222222	DTI eddy L2 original gldm SmallDependenceEmphasis non-enhancing tumor
0.222222	ASL original firstorder Energy tumor edema
0.222222	FLAIR original ngtdm Complexity enhancing tumor
0.222222	DTI eddy L3 original firstorder Skewness tumor edema
0.222222	ASL original firstorder 10Percentile non-enhancing tumor
0.222222	DTI eddy MD original glrlm LowGrayLevelRunEmphasis non-enhancing tumor
0.222222	DTI eddy MD original glrlm LowGrayLevelRunEmphasis tumor edema
0.222222	ASL original firstorder Energy whole tumor
0.222222	DTI eddy L1 original glcm SumAverage tumor edema
0.222222	MD original glszm LargeAreaEmphasis non-enhancing tumor
0.222222	DTI eddy L1 original gldm LowGrayLevelEmphasis tumor edema
0.222222	DTI eddy MD original gldm SmallDependenceEmphasis non-enhancing tumor
0.222222	DTI eddy L1 original glrlm LowGrayLevelRunEmphasis tumor edema
0.222222	ASL original gldm DependenceVariance enhancing tumor
0.222222	T2 original firstorder Entropy whole tumor
0.222222	T1 original glszm LowGrayLevelZoneEmphasis enhancing tumor
0.222222	SWI original firstorder Kurtosis non-enhancing tumor
0.222222	SWI original firstorder Kurtosis tumor core
0.222222	DWI original glszm LargeAreaEmphasis tumor edema
0.222222	DTI eddy FA original gldm SmallDependenceHighGrayLevelEmphasis non-enhancing tumor
0.111111	DTI eddy MD original glcm Correlation enhancing tumor
0.111111	DTI eddy L3 original glszm LargeAreaEmphasis non-enhancing tumor
0.111111	DTI eddy L2 original firstorder 10Percentile whole tumor
0.111111	ASL original glszm LargeAreaHighGrayLevelEmphasis enhancing tumor
0.111111	T2 original firstorder RootMeanSquared whole tumor
0.111111	MD original gldm LargeDependenceLowGrayLevelEmphasis tumor edema
0.111111	FLAIR original glrlm ShortRunEmphasis whole tumor
0.111111	DTI eddy L2 original glszm LargeAreaLowGrayLevelEmphasis non-enhancing tumor
0.111111	DTI eddy L3 original glszm LargeAreaLowGrayLevelEmphasis non-enhancing tumor
0.111111	FLAIR original glrlm ShortRunHighGrayLevelEmphasis tumor core
0.111111	ASL original glszm LargeAreaHighGrayLevelEmphasis non-enhancing tumor
0.111111	ASL original glszm SmallAreaLowGrayLevelEmphasis tumor edema
0.111111	DTI eddy L3 original gldm SmallDependenceEmphasis non-enhancing tumor
0.111111	FLAIR original glrlm LowGrayLevelRunEmphasis non-enhancing tumor
0.111111	DTI eddy FA original firstorder RootMeanSquared tumor core
0.111111	DTI eddy L2 original firstorder 90Percentile tumor core
0.111111	DTI eddy FA original glszm ZonePercentage non-enhancing tumor
0.111111	FLAIR original glszm ZonePercentage non-enhancing tumor
0.111111	T2 original firstorder RootMeanSquared tumor core
0.111111	T1gad original glszm LargeAreaHighGrayLevelEmphasis non-enhancing tumor
0.111111	T1gad original glszm LargeAreaEmphasis tumor edema
0.111111	FLAIR original glrlm RunLengthNonUniformityNormalized whole tumor
0.111111	T1gad original glszm LargeAreaEmphasis non-enhancing tumor
0.111111	DWI original glrlm ShortRunEmphasis whole tumor
0.111111	DTI eddy L3 original glszm GrayLevelNonUniformity non-enhancing tumor
0.111111	DWI original glszm LargeAreaHighGrayLevelEmphasis enhancing tumor
0.111111	T1 original glszm LargeAreaHighGrayLevelEmphasis enhancing tumor
0.111111	T1 original glszm LargeAreaHighGrayLevelEmphasis non-enhancing tumor
0.111111	DTI eddy L3 original glrlm ShortRunEmphasis non-enhancing tumor
0.111111	DTI eddy L2 original firstorder Maximum enhancing tumor
0.111111	DTI eddy L2 original firstorder MeanAbsoluteDeviation whole tumor
0.111111	DTI eddy L3 original glszm GrayLevelVariance tumor edema
0.111111	T1 original glszm LargeAreaEmphasis non-enhancing tumor
0.111111	MD original gldm SmallDependenceEmphasis non-enhancing tumor
0.111111	DTI eddy L2 original glrlm LongRunHighGrayLevelEmphasis tumor edema
0.111111	T1 original gldm DependenceEntropy tumor edema
0.111111	T2 original gldm LargeDependenceHighGrayLevelEmphasis tumor edema
0.111111	MD original glrlm LongRunLowGrayLevelEmphasis tumor edema
0.111111	DWI original gldm LargeDependenceLowGrayLevelEmphasis tumor edema
0.111111	ASL original firstorder Minimum non-enhancing tumor
0.111111	SWI original firstorder Energy tumor edema
0.111111	DTI eddy FA original glrlm RunLengthNonUniformity tumor edema
0.111111	DWI original gldm SmallDependenceEmphasis whole tumor
0.111111	T2 original firstorder InterquartileRange enhancing tumor
0.111111	T1 original glrlm RunLengthNonUniformityNormalized non-enhancing tumor
0.111111	DWI original glrlm LongRunLowGrayLevelEmphasis tumor edema
0.111111	T1gad original firstorder 90Percentile whole tumor
0.111111	T2 original glcm Idn tumor core
0.111111	DTI eddy FA original glrlm RunLengthNonUniformityNormalized tumor edema
0.111111	DTI eddy FA original firstorder 90Percentile tumor core
0.111111	DTI eddy L3 original glrlm LongRunEmphasis non-enhancing tumor
0.111111	FLAIR original glszm LargeAreaEmphasis enhancing tumor
0.111111	T2 original firstorder 10Percentile tumor core
0.111111	DWI original glszm ZoneVariance tumor edema
0.111111	T1 original glrlm GrayLevelNonUniformity tumor core
0.111111	T2 original firstorder 10Percentile enhancing tumor
0.111111	DTI eddy L2 original glrlm RunLengthNonUniformityNormalized non-enhancing tumor
0.111111	DTI eddy FA original gldm SmallDependenceHighGrayLevelEmphasis tumor edema
0.111111	DTI eddy MD original firstorder MeanAbsoluteDeviation whole tumor
0.111111	ASL original firstorder Range tumor edema
0.111111	MD original glszm LargeAreaEmphasis tumor edema
0.111111	FLAIR original firstorder 90Percentile non-enhancing tumor
0.111111	DTI eddy FA original glszm LargeAreaLowGrayLevelEmphasis non-enhancing tumor
0.111111	ASL original glszm ZoneEntropy whole tumor
0.111111	DTI eddy FA original glszm LargeAreaHighGrayLevelEmphasis tumor edema
0.111111	DWI original glrlm HighGrayLevelRunEmphasis whole tumor
0.111111	DWI original glrlm RunPercentage non-enhancing tumor
0.111111	DTI eddy FA original glszm LargeAreaHighGrayLevelEmphasis non-enhancing tumor
0.111111	T2 original glcm DifferenceAverage tumor edema
0.111111	DTI eddy FA original glszm LargeAreaEmphasis non-enhancing tumor
0.111111	T1 original glrlm ShortRunHighGrayLevelEmphasis whole tumor
0.111111	FLAIR original firstorder 10Percentile tumor edema
0.111111	DTI eddy MD original firstorder MeanAbsoluteDeviation tumor edema
0.111111	DTI eddy L2 original gldm LargeDependenceEmphasis non-enhancing tumor
0.111111	ASL original firstorder Entropy tumor edema
0.111111	DTI eddy L2 original glcm Correlation tumor edema
0.111111	MD original glrlm LongRunEmphasis non-enhancing tumor
0.111111	DTI eddy FA original gldm GrayLevelNonUniformity non-enhancing tumor
0.111111	T1 original gldm LargeDependenceEmphasis non-enhancing tumor
0.111111	DTI eddy L3 original glszm SmallAreaEmphasis tumor edema
0.111111	DTI eddy FA original gldm GrayLevelNonUniformity tumor edema
0.111111	DWI original gldm LargeDependenceEmphasis non-enhancing tumor
0.111111	DTI eddy FA original glrlm RunEntropy non-enhancing tumor
0.111111	DTI eddy MD original glcm Correlation tumor edema
0.111111	ASL original gldm DependenceNonUniformity whole tumor
0.111111	T2 original glszm LargeAreaLowGrayLevelEmphasis non-enhancing tumor
0.111111	T1gad original gldm SmallDependenceEmphasis tumor edema
0.111111	DTI eddy MD original gldm LowGrayLevelEmphasis tumor edema
0.111111	DWI original glcm Autocorrelation non-enhancing tumor
0.111111	T1gad original glrlm ShortRunEmphasis non-enhancing tumor
0.111111	DTI eddy L1 original glrlm LowGrayLevelRunEmphasis enhancing tumor
0.111111	ASL original glcm MaximumProbability non-enhancing tumor
0.111111	FLAIR original glcm JointEnergy enhancing tumor
0.111111	T1gad original gldm LargeDependenceEmphasis non-enhancing tumor
0.111111	DTI eddy L1 original glcm MCC tumor edema
0.111111	DTI eddy L1 original glszm LargeAreaEmphasis non-enhancing tumor
0.111111	original shape Maximum2DDiameterSlice non-enhancing tumor
0.111111	DWI original firstorder Energy tumor edema
0.111111	DTI eddy L1 original glszm LargeAreaLowGrayLevelEmphasis non-enhancing tumor
0.111111	FLAIR original gldm SmallDependenceEmphasis tumor edema
0.111111	original shape Maximum2DDiameterColumn non-enhancing tumor
0.111111	original shape Maximum2DDiameterSlice tumor core
0.111111	ASL original glcm InverseVariance tumor core
0.111111	ASL original gldm LargeDependenceEmphasis whole tumor
0.111111	DTI eddy L1 original glcm Autocorrelation whole tumor
0.111111	FLAIR original glcm InverseVariance enhancing tumor
0.111111	ASL original glcm InverseVariance non-enhancing tumor
0.111111	DWI original firstorder InterquartileRange enhancing tumor
0.111111	DTI eddy L1 original gldm SmallDependenceLowGrayLevelEmphasis tumor edema
0.111111	DTI eddy L1 original gldm HighGrayLevelEmphasis tumor edema
0.111111	SWI original glrlm RunEntropy tumor edema
0.111111	SWI original gldm LargeDependenceEmphasis non-enhancing tumor
0.111111	SWI original glrlm ShortRunLowGrayLevelEmphasis non-enhancing tumor
0.111111	T1gad original glrlm GrayLevelNonUniformity tumor core
0.111111	T1 original firstorder Maximum tumor core
0.111111	T1gad original glrlm ShortRunHighGrayLevelEmphasis tumor edema
0.111111	DWI original firstorder Maximum enhancing tumor
0.111111	SWI original glrlm RunEntropy non-enhancing tumor
0.111111	FLAIR original firstorder Skewness tumor core
0.111111	T1 original firstorder Maximum tumor edema
0.111111	ASL original glcm SumEntropy tumor edema
0.111111	DTI eddy MD original glszm LargeAreaEmphasis non-enhancing tumor
0.111111	ASL original gldm SmallDependenceLowGrayLevelEmphasis enhancing tumor
0.111111	SWI original glrlm HighGrayLevelRunEmphasis tumor core
0.111111	DWI original firstorder Variance whole tumor
0.111111	T2 original glszm LargeAreaEmphasis non-enhancing tumor
0.111111	ASL original glcm SumSquares whole tumor
0.111111	SWI original glszm ZoneVariance non-enhancing tumor
0.111111	FLAIR original glcm DifferenceEntropy enhancing tumor

## Sheet: Chromosome 7 10
	True Positives	False Positives	True Negatives	False Negatives	Sensitivity	Specificity	Precision	Recall	F1	Matthew's Coefficient	Distance from [0, 1]	Youden Index	ROC AUC
Fold 1	16	2	6	4	0.8	0.75	0.888889	0.8	0.842105	0.518545	0.320156	0.55	0.871875
Fold 2	15	1	7	5	0.75	0.875	0.9375	0.75	0.833333	0.570544	0.279508	0.625	0.865625
Fold 3	20	1	7	0	1	0.875	0.952381	1	0.97561	0.912871	0.125	0.875	0.95625
Fold 4	20	0	8	0	1	1	1	1	1	1	1.34629e-11	1	1
Fold 5	17	1	7	3	0.85	0.875	0.944444	0.85	0.894737	0.683537	0.195256	0.725	0.946875
Fold 6	19	1	7	1	0.95	0.875	0.95	0.95	0.95	0.825	0.134629	0.825	0.96875
Fold 7	17	1	7	3	0.85	0.875	0.944444	0.85	0.894737	0.683537	0.195256	0.725	0.903125
Fold 8	17	2	6	3	0.85	0.75	0.894737	0.85	0.871795	0.580381	0.291548	0.6	0.84375
Fold 9	20	0	8	0	1	1	1	1	1	1	1.34629e-11	1	1
Fold 10	18	1	7	2	0.9	0.875	0.947368	0.9	0.923077	0.749659	0.160078	0.775	0.946875
Average	17.9	1	7	2.1	0.895	0.875	0.945976	0.895	0.918539	0.752407	0.170143	0.77	0.930312
Std Dev	1.79196	0.666667	0.666667	1.79196	0.0895979	0.0833333	0.036297	0.0895979	0.061427	0.176533	0.111437	0.157145	0.056019
Random Forest Parameters
n_estimators: 8900
min_samples_split: 2
min_samples_leaf: 1
max_features: "sqrt"
max_depth: 40
bootstrap: false
Optimal # of features: 182
Top features
importance	feature
1	FLAIR original glszm SizeZoneNonUniformityNormalized enhancing tumor
0.557994	T1 original glszm ZoneVariance tumor edema
0.547312	original shape Elongation enhancing tumor
0.444852	T1gad original firstorder 90Percentile whole tumor
0.400385	original shape Elongation tumor core
0.355156	T1gad original firstorder Kurtosis tumor edema
0.285898	T1 original firstorder Kurtosis non-enhancing tumor
0.258963	DWI original firstorder 10Percentile whole tumor
0.254466	FLAIR original glszm ZoneEntropy enhancing tumor
0.250133	DTI eddy FA original glszm ZoneEntropy enhancing tumor
0.235577	T1 original glszm SizeZoneNonUniformityNormalized tumor edema
0.234732	SWI original firstorder Kurtosis whole tumor
0.232299	DWI original firstorder Skewness enhancing tumor
0.23032	T1 original firstorder RobustMeanAbsoluteDeviation non-enhancing tumor
0.229514	original shape Flatness enhancing tumor
0.228658	T1 original firstorder InterquartileRange non-enhancing tumor
0.202663	DTI eddy L1 original glszm ZoneEntropy enhancing tumor
0.200911	DTI eddy FA original firstorder Skewness non-enhancing tumor
0.195486	T2 original glrlm RunEntropy non-enhancing tumor
0.193101	original shape Flatness tumor edema
0.189462	T2 original firstorder Maximum tumor core
0.179671	ASL original gldm DependenceVariance tumor edema
0.167101	FLAIR original firstorder Median non-enhancing tumor
0.164226	SWI original glszm ZoneVariance tumor edema
0.163638	SWI original glrlm LongRunLowGrayLevelEmphasis tumor edema
0.160372	original shape MajorAxisLength non-enhancing tumor
0.159178	DTI eddy L1 original firstorder Maximum whole tumor
0.155264	T1gad original firstorder Skewness non-enhancing tumor
0.144093	ASL original firstorder 10Percentile tumor edema
0.13924	T2 original glszm SizeZoneNonUniformityNormalized enhancing tumor
0.13243	T1gad original firstorder RootMeanSquared whole tumor
0.132166	T1 original glrlm ShortRunLowGrayLevelEmphasis non-enhancing tumor
0.130157	original shape Sphericity tumor core
0.12795	T2 original gldm SmallDependenceHighGrayLevelEmphasis non-enhancing tumor
0.126609	ASL original firstorder RobustMeanAbsoluteDeviation tumor edema
0.125807	ASL original glcm Imc2 non-enhancing tumor
0.124476	MD original glszm SizeZoneNonUniformityNormalized tumor edema
0.121516	T1 original firstorder 10Percentile non-enhancing tumor
0.114512	FLAIR original firstorder 10Percentile whole tumor
0.113524	T1gad original glszm LargeAreaHighGrayLevelEmphasis tumor edema
0.110822	SWI original firstorder Median non-enhancing tumor
0.110628	SWI original glszm SizeZoneNonUniformityNormalized enhancing tumor
0.110056	SWI original firstorder Mean non-enhancing tumor
0.108169	DWI original glrlm LongRunLowGrayLevelEmphasis tumor edema
0.107981	ASL original glcm DifferenceVariance tumor edema
0.106683	T2 original gldm LargeDependenceLowGrayLevelEmphasis tumor edema
0.106663	DTI eddy L1 original glrlm ShortRunLowGrayLevelEmphasis whole tumor
0.105355	FLAIR original firstorder 10Percentile non-enhancing tumor
0.10484	FLAIR original gldm SmallDependenceHighGrayLevelEmphasis tumor edema
0.10468	FLAIR original firstorder Mean non-enhancing tumor
0.1028	ASL original glcm Correlation non-enhancing tumor
0.102543	T2 original firstorder 10Percentile tumor core
0.102155	FLAIR original glrlm ShortRunHighGrayLevelEmphasis tumor edema
0.101927	DTI eddy L3 original glszm ZonePercentage whole tumor
0.101226	T1gad original firstorder RobustMeanAbsoluteDeviation tumor core
0.10108	DTI eddy FA original glszm SizeZoneNonUniformityNormalized enhancing tumor
0.100565	ASL original gldm LargeDependenceHighGrayLevelEmphasis non-enhancing tumor
0.099425	FLAIR original glcm Imc1 non-enhancing tumor
0.097631	T1gad original firstorder Variance whole tumor
0.090957	MD original glrlm LongRunHighGrayLevelEmphasis non-enhancing tumor
0.089309	ASL original firstorder TotalEnergy tumor edema
0.088676	T2 original firstorder Minimum tumor edema
0.088151	FLAIR original glcm Correlation tumor edema
0.087442	ASL original gldm DependenceVariance whole tumor
0.087027	T2 original firstorder Range whole tumor
0.086812	T1gad original glszm ZoneVariance tumor edema
0.085826	SWI original firstorder RootMeanSquared non-enhancing tumor
0.085667	MD original gldm SmallDependenceLowGrayLevelEmphasis whole tumor
0.085558	T2 original glszm ZoneEntropy enhancing tumor
0.083804	SWI original glrlm ShortRunEmphasis non-enhancing tumor
0.082016	FLAIR original firstorder 90Percentile whole tumor
0.080631	SWI original glszm ZoneEntropy enhancing tumor
0.079826	ASL original glcm Idn tumor core
0.07935	ASL original firstorder Median tumor edema
0.07929	ASL original glcm MCC non-enhancing tumor
0.079013	DTI eddy MD original glszm ZoneEntropy enhancing tumor
0.07872	MD original firstorder Skewness whole tumor
0.078588	T1gad original firstorder InterquartileRange tumor core
0.078531	SWI original firstorder Mean tumor core
0.078493	ASL original firstorder Energy tumor edema
0.076181	ASL original firstorder Kurtosis non-enhancing tumor
0.075788	DTI eddy L3 original glszm LargeAreaHighGrayLevelEmphasis tumor edema
0.075697	DWI original glszm ZoneVariance tumor edema
0.075019	SWI original glszm SizeZoneNonUniformityNormalized tumor edema
0.074791	T2 original firstorder Maximum whole tumor
0.073819	DTI eddy L2 original firstorder Range whole tumor
0.073017	DTI eddy MD original firstorder Maximum whole tumor
0.071065	T1gad original firstorder MeanAbsoluteDeviation tumor core
0.070819	DTI eddy FA original glszm ZoneVariance tumor edema
0.06949	DTI eddy L2 original firstorder Maximum whole tumor
0.068917	DTI eddy L1 original firstorder Skewness tumor core
0.068043	MD original glszm SizeZoneNonUniformityNormalized enhancing tumor
0.067311	SWI original firstorder 10Percentile non-enhancing tumor
0.0673	DTI eddy MD original glrlm LongRunEmphasis tumor edema
0.067055	DTI eddy L1 original glszm SizeZoneNonUniformityNormalized enhancing tumor
0.066832	FLAIR original glrlm LongRunLowGrayLevelEmphasis tumor edema
0.066312	T2 original glrlm ShortRunHighGrayLevelEmphasis non-enhancing tumor
0.06597	T1 original firstorder Minimum non-enhancing tumor
0.063951	ASL original glcm JointEnergy tumor edema
0.063179	ASL original glcm MaximumProbability tumor edema
0.063102	T1 original firstorder Minimum tumor edema
0.062095	T1 original firstorder MeanAbsoluteDeviation non-enhancing tumor
0.061293	MD original gldm DependenceVariance tumor core
0.061157	T1 original firstorder Maximum whole tumor
0.061121	T1gad original glszm SizeZoneNonUniformityNormalized enhancing tumor
0.060808	original shape Flatness tumor core
0.060736	DTI eddy L2 original glrlm ShortRunLowGrayLevelEmphasis whole tumor
0.060687	ASL original firstorder Mean tumor edema
0.060268	SWI original glszm SmallAreaHighGrayLevelEmphasis tumor edema
0.060019	ASL original gldm LargeDependenceHighGrayLevelEmphasis tumor core
0.058843	SWI original glszm SmallAreaLowGrayLevelEmphasis non-enhancing tumor
0.058069	T2 original glrlm LongRunLowGrayLevelEmphasis tumor edema
0.057227	FLAIR original firstorder Mean tumor core
0.055381	DWI original gldm SmallDependenceHighGrayLevelEmphasis tumor edema
0.05496	T1gad original firstorder Median whole tumor
0.05403	FLAIR original firstorder Median whole tumor
0.053173	T2 original firstorder Kurtosis non-enhancing tumor
0.052485	ASL original glcm InverseVariance whole tumor
0.052445	FLAIR original firstorder Maximum enhancing tumor
0.052098	FLAIR original firstorder Mean whole tumor
0.051961	T1 original glszm SmallAreaLowGrayLevelEmphasis non-enhancing tumor
0.05154	MD original glszm SmallAreaLowGrayLevelEmphasis tumor edema
0.051453	DTI eddy L3 original glcm Correlation tumor edema
0.051443	DWI original glszm SmallAreaLowGrayLevelEmphasis tumor edema
0.051208	T1 original glszm ZoneEntropy enhancing tumor
0.050005	ASL original glcm Imc1 tumor edema
0.049635	SWI original firstorder Kurtosis tumor core
0.049311	ASL original firstorder Minimum whole tumor
0.048732	ASL original gldm SmallDependenceLowGrayLevelEmphasis tumor core
0.048392	T1 original firstorder Variance non-enhancing tumor
0.048251	T1 original gldm LargeDependenceHighGrayLevelEmphasis non-enhancing tumor
0.047051	FLAIR original firstorder 90Percentile enhancing tumor
0.046601	T1gad original firstorder Variance tumor core
0.046569	FLAIR original gldm LargeDependenceLowGrayLevelEmphasis tumor edema
0.046316	FLAIR original firstorder RootMeanSquared non-enhancing tumor
0.04527	DWI original glszm GrayLevelVariance whole tumor
0.04491	SWI original firstorder Skewness whole tumor
0.044674	DTI eddy L3 original glrlm ShortRunHighGrayLevelEmphasis tumor edema
0.044541	T1 original firstorder 10Percentile tumor core
0.043366	SWI original firstorder InterquartileRange non-enhancing tumor
0.043344	MD original glszm SmallAreaEmphasis tumor edema
0.043147	ASL original glcm MaximumProbability whole tumor
0.043091	FLAIR original firstorder RootMeanSquared tumor core
0.04288	ASL original glrlm LongRunHighGrayLevelEmphasis tumor edema
0.042383	MD original glszm ZoneEntropy tumor edema
0.041871	DTI eddy L1 original glrlm ShortRunEmphasis non-enhancing tumor
0.041828	ASL original firstorder Kurtosis enhancing tumor
0.041774	FLAIR original firstorder 10Percentile tumor core
0.039972	DTI eddy FA original firstorder TotalEnergy non-enhancing tumor
0.039509	ASL original glcm InverseVariance tumor core
0.039368	T1 original glszm SizeZoneNonUniformityNormalized enhancing tumor
0.039244	FLAIR original firstorder Minimum tumor edema
0.038066	T1gad original firstorder 90Percentile tumor core
0.037903	DTI eddy L2 original gldm DependenceVariance non-enhancing tumor
0.037631	T2 original glrlm LongRunLowGrayLevelEmphasis enhancing tumor
0.035683	T1 original glrlm LongRunLowGrayLevelEmphasis non-enhancing tumor
0.034793	SWI original firstorder Variance tumor core
0.034194	DWI original glszm GrayLevelNonUniformity tumor edema
0.034044	DWI original glszm GrayLevelNonUniformityNormalized whole tumor
0.033769	SWI original glrlm ShortRunLowGrayLevelEmphasis non-enhancing tumor
0.033347	T1 original glszm SmallAreaLowGrayLevelEmphasis tumor edema
0.033189	MD original firstorder Skewness enhancing tumor
0.032699	SWI original firstorder Kurtosis non-enhancing tumor
0.032488	DWI original firstorder InterquartileRange non-enhancing tumor
0.031869	T1 original glrlm ShortRunLowGrayLevelEmphasis whole tumor
0.030919	DWI original gldm SmallDependenceLowGrayLevelEmphasis whole tumor
0.030851	T2 original firstorder Range tumor core
0.030092	DTI eddy L1 original glrlm RunEntropy non-enhancing tumor
0.029673	MD original glszm SizeZoneNonUniformity non-enhancing tumor
0.028093	SWI original gldm DependenceVariance non-enhancing tumor
0.027472	T1gad original gldm DependenceVariance non-enhancing tumor
0.026367	DTI eddy L1 original firstorder Skewness whole tumor
0.026037	MD original glszm SmallAreaHighGrayLevelEmphasis non-enhancing tumor
0.025609	FLAIR original firstorder Skewness tumor edema
0.025472	DWI original glszm LargeAreaHighGrayLevelEmphasis whole tumor
0.025382	T2 original firstorder Median whole tumor
0.023527	ASL original firstorder 10Percentile whole tumor
0.022732	T2 original glrlm ShortRunHighGrayLevelEmphasis tumor edema
0.021319	T2 original glrlm ShortRunEmphasis tumor core
0.018837	DTI eddy FA original firstorder Energy non-enhancing tumor
0.01741	T1gad original firstorder Median enhancing tumor
0.012106	MD original glszm GrayLevelNonUniformity non-enhancing tumor

## Sheet: CDKN2
	True Positives	False Positives	True Negatives	False Negatives	Sensitivity	Specificity	Precision	Recall	F1	Matthew's Coefficient	Distance from [0, 1]	Youden Index	ROC AUC
Fold 1	13	2	9	4	0.764706	0.818182	0.866667	0.764706	0.8125	0.570806	0.297357	0.582888	0.882353
Fold 2	12	2	9	5	0.705882	0.818182	0.857143	0.705882	0.774194	0.511891	0.345779	0.524064	0.836898
Fold 3	15	2	9	2	0.882353	0.818182	0.882353	0.882353	0.882353	0.700535	0.216561	0.700535	0.906417
Fold 4	14	2	9	3	0.823529	0.818182	0.875	0.823529	0.848485	0.6333	0.253377	0.641711	0.874332
Fold 5	12	1	10	5	0.705882	0.909091	0.923077	0.705882	0.8	0.602226	0.307847	0.614973	0.836898
Fold 6	13	3	8	4	0.764706	0.727273	0.8125	0.764706	0.787879	0.48553	0.360199	0.491979	0.799465
Fold 7	12	1	10	5	0.705882	0.909091	0.923077	0.705882	0.8	0.602226	0.307847	0.614973	0.786096
Fold 8	13	0	11	4	0.764706	1	1	0.764706	0.866667	0.748855	0.235294	0.764706	0.850267
Fold 9	14	2	9	3	0.823529	0.818182	0.875	0.823529	0.848485	0.6333	0.253377	0.641711	0.802139
Fold 10	12	0	11	5	0.705882	1	1	0.705882	0.827586	0.696631	0.294118	0.705882	0.898396
Average	13	1.5	9.5	4	0.764706	0.863636	0.901482	0.764706	0.824815	0.61853	0.287175	0.628342	0.847326
Std Dev	1.05409	0.971825	0.971825	1.05409	0.0620054	0.0883478	0.0607441	0.0620054	0.0357467	0.0830766	0.0468284	0.0830457	0.0426403
Random Forest Parameters
n_estimators: 7800
min_samples_split: 2
min_samples_leaf: 1
max_features: "sqrt"
max_depth: 70
bootstrap: true
Optimal # of features: 5
Top features
importance	feature
1	T1 original glszm SmallAreaLowGrayLevelEmphasis tumor edema
0.959134	ASL original ngtdm Contrast tumor core
0.773942	T2 original glszm ZoneEntropy tumor edema
0.63239	T2 original glszm SmallAreaHighGrayLevelEmphasis enhancing tumor
0.477902	ASL original gldm DependenceNonUniformityNormalized whole tumor

## Sheet: EGFR
	True Positives	False Positives	True Negatives	False Negatives	Sensitivity	Specificity	Precision	Recall	F1	Matthew's Coefficient	Distance from [0, 1]	Youden Index	ROC AUC
Fold 1	21	20	24	11	0.65625	0.545455	0.512195	0.65625	0.575342	0.199798	0.569891	0.201705	0.617187
Fold 2	23	16	28	9	0.71875	0.636364	0.589744	0.71875	0.647887	0.350781	0.45971	0.355114	0.722301
Fold 3	22	19	25	10	0.6875	0.568182	0.536585	0.6875	0.60274	0.253265	0.533032	0.255682	0.673295
Fold 4	18	13	31	14	0.5625	0.704545	0.580645	0.5625	0.571429	0.268287	0.52792	0.267045	0.669034
Fold 5	21	14	30	11	0.65625	0.681818	0.6	0.65625	0.626866	0.334873	0.468406	0.338068	0.689631
Fold 6	22	19	25	10	0.6875	0.568182	0.536585	0.6875	0.60274	0.253265	0.533032	0.255682	0.627486
Fold 7	24	11	33	8	0.75	0.75	0.685714	0.75	0.716418	0.495274	0.353553	0.5	0.799361
Fold 8	18	7	37	14	0.5625	0.840909	0.72	0.5625	0.631579	0.423928	0.465528	0.403409	0.692827
Fold 9	21	14	30	11	0.65625	0.681818	0.6	0.65625	0.626866	0.334873	0.468406	0.338068	0.70348
Fold 10	22	9	35	10	0.6875	0.795455	0.709677	0.6875	0.698413	0.4852	0.37349	0.482955	0.768111
Average	21.2	14.2	29.8	10.8	0.6625	0.677273	0.607115	0.6625	0.630028	0.339954	0.475297	0.339773	0.696271
Std Dev	1.93218	4.39191	4.39191	1.93218	0.0603807	0.0998162	0.0741637	0.0603807	0.0476034	0.101243	0.0699232	0.0994201	0.0565973
Random Forest Parameters
n_estimators: 1200
min_samples_split: 5
min_samples_leaf: 1
max_features: "sqrt"
max_depth: 50
bootstrap: false
Optimal # of features: 654
Top features
importance	feature
1	SWI original firstorder 10Percentile non-enhancing tumor
0.851883	SWI original firstorder MeanAbsoluteDeviation non-enhancing tumor
0.84138	ASL original glszm GrayLevelNonUniformity non-enhancing tumor
0.799343	T2 original firstorder 10Percentile non-enhancing tumor
0.531928	FLAIR original glszm ZoneVariance enhancing tumor
0.485159	T2 original firstorder Median non-enhancing tumor
0.412964	ASL original glcm Imc1 non-enhancing tumor
0.370324	SWI original firstorder Variance non-enhancing tumor
0.350511	MD original glrlm LongRunLowGrayLevelEmphasis non-enhancing tumor
0.333596	DTI eddy L3 original glrlm RunLengthNonUniformity non-enhancing tumor
0.315052	DTI eddy L2 original firstorder Maximum whole tumor
0.277932	T1 original firstorder Skewness enhancing tumor
0.272205	original shape Flatness non-enhancing tumor
0.266641	T2 original firstorder Mean tumor core
0.260519	SWI original firstorder Median tumor core
0.252972	SWI original glrlm LongRunLowGrayLevelEmphasis non-enhancing tumor
0.251329	T1gad original firstorder InterquartileRange non-enhancing tumor
0.235148	ASL original glcm Idmn enhancing tumor
0.234362	T2 original firstorder Mean non-enhancing tumor
0.234064	ASL original glszm ZoneEntropy non-enhancing tumor
0.22802	SWI original glrlm RunLengthNonUniformity non-enhancing tumor
0.225243	original shape LeastAxisLength enhancing tumor
0.219596	T1 original firstorder Variance tumor edema
0.215732	T1gad original firstorder RobustMeanAbsoluteDeviation non-enhancing tumor
0.214908	SWI original glszm SmallAreaEmphasis enhancing tumor
0.21466	SWI original firstorder Minimum non-enhancing tumor
0.206886	DTI eddy FA original firstorder 10Percentile tumor core
0.198486	MD original glrlm ShortRunHighGrayLevelEmphasis non-enhancing tumor
0.19595	MD original glrlm RunLengthNonUniformity non-enhancing tumor
0.193998	SWI original glrlm RunPercentage non-enhancing tumor
0.193168	ASL original glcm Imc1 whole tumor
0.18903	T1gad original glrlm ShortRunLowGrayLevelEmphasis whole tumor
0.186165	FLAIR original firstorder Skewness whole tumor
0.181558	T1gad original firstorder MeanAbsoluteDeviation non-enhancing tumor
0.180109	MD original glszm SmallAreaEmphasis non-enhancing tumor
0.178458	ASL original glcm Imc1 enhancing tumor
0.17455	T1 original firstorder Kurtosis tumor edema
0.17239	T2 original firstorder RootMeanSquared non-enhancing tumor
0.17202	SWI original glszm ZoneVariance enhancing tumor
0.171915	SWI original firstorder InterquartileRange tumor edema
0.171474	FLAIR original firstorder Skewness enhancing tumor
0.171339	DTI eddy L3 original firstorder Mean non-enhancing tumor
0.167229	SWI original glcm Correlation enhancing tumor
0.166747	T1 original glrlm LongRunLowGrayLevelEmphasis non-enhancing tumor
0.164041	SWI original firstorder Range tumor edema
0.16384	DTI eddy L1 original firstorder Skewness tumor core
0.16079	DWI original firstorder Range whole tumor
0.156548	DTI eddy MD original firstorder Kurtosis non-enhancing tumor
0.154783	SWI original firstorder Skewness whole tumor
0.153169	ASL original ngtdm Contrast enhancing tumor
0.153127	T1gad original firstorder Skewness enhancing tumor
0.150089	DTI eddy FA original firstorder 10Percentile enhancing tumor
0.148988	SWI original glrlm ShortRunLowGrayLevelEmphasis enhancing tumor
0.14543	SWI original firstorder InterquartileRange whole tumor
0.143689	ASL original firstorder Skewness tumor core
0.142046	T2 original firstorder 10Percentile tumor core
0.140015	SWI original glrlm ShortRunEmphasis whole tumor
0.136268	MD original firstorder Skewness tumor core
0.135912	T1gad original glrlm ShortRunHighGrayLevelEmphasis tumor edema
0.135585	DTI eddy FA original firstorder Minimum whole tumor
0.132943	DWI original firstorder Maximum whole tumor
0.130779	SWI original glcm MCC enhancing tumor
0.13042	DTI eddy MD original firstorder Maximum whole tumor
0.129363	T1 original firstorder 10Percentile non-enhancing tumor
0.12828	T1gad original gldm SmallDependenceHighGrayLevelEmphasis tumor edema
0.127395	T2 original firstorder Kurtosis tumor edema
0.125816	MD original glszm SmallAreaLowGrayLevelEmphasis whole tumor
0.125339	DTI eddy L3 original firstorder Maximum whole tumor
0.125071	DTI eddy FA original firstorder 90Percentile non-enhancing tumor
0.124412	DTI eddy FA original glszm SizeZoneNonUniformityNormalized tumor edema
0.123397	T1gad original gldm SmallDependenceLowGrayLevelEmphasis tumor edema
0.122693	SWI original firstorder MeanAbsoluteDeviation tumor edema
0.122579	DTI eddy L3 original ngtdm Busyness tumor core
0.120945	MD original glszm LargeAreaLowGrayLevelEmphasis non-enhancing tumor
0.12073	DTI eddy L3 original glrlm ShortRunLowGrayLevelEmphasis whole tumor
0.119941	DTI eddy FA original firstorder Median enhancing tumor
0.118638	ASL original gldm LargeDependenceHighGrayLevelEmphasis tumor core
0.118196	SWI original firstorder Skewness tumor edema
0.117728	DTI eddy FA original firstorder Minimum tumor core
0.116936	FLAIR original glrlm ShortRunLowGrayLevelEmphasis whole tumor
0.116392	DTI eddy FA original firstorder Skewness enhancing tumor
0.115551	DTI eddy FA original firstorder Minimum enhancing tumor
0.115251	DWI original firstorder Skewness tumor core
0.114837	SWI original glrlm ShortRunHighGrayLevelEmphasis non-enhancing tumor
0.113615	T1gad original gldm LargeDependenceLowGrayLevelEmphasis tumor edema
0.11191	ASL original glcm Correlation tumor edema
0.110449	DTI eddy FA original firstorder Minimum tumor edema
0.110076	ASL original gldm DependenceVariance tumor edema
0.109356	DWI original firstorder 90Percentile non-enhancing tumor
0.109139	original shape MajorAxisLength whole tumor
0.109096	ASL original gldm DependenceNonUniformityNormalized tumor edema
0.10835	ASL original gldm GrayLevelNonUniformity non-enhancing tumor
0.108099	T1gad original firstorder Kurtosis enhancing tumor
0.107913	SWI original firstorder Variance tumor edema
0.107886	DTI eddy L1 original firstorder Range whole tumor
0.107652	DTI eddy FA original glszm ZoneVariance tumor edema
0.106845	T1 original firstorder InterquartileRange tumor edema
0.105246	ASL original gldm LargeDependenceHighGrayLevelEmphasis enhancing tumor
0.104542	MD original gldm SmallDependenceEmphasis enhancing tumor
0.104082	original shape Elongation enhancing tumor
0.104081	SWI original firstorder 90Percentile non-enhancing tumor
0.103986	DTI eddy L2 original firstorder RootMeanSquared non-enhancing tumor
0.103068	T1 original firstorder Variance whole tumor
0.102897	FLAIR original glcm Correlation whole tumor
0.102184	DTI eddy L2 original firstorder Mean non-enhancing tumor
0.099938	DTI eddy MD original glrlm ShortRunLowGrayLevelEmphasis whole tumor
0.099566	SWI original firstorder Range non-enhancing tumor
0.098945	MD original gldm LargeDependenceLowGrayLevelEmphasis non-enhancing tumor
0.098278	T1gad original firstorder Variance whole tumor
0.097267	DWI original glcm SumAverage enhancing tumor
0.096311	FLAIR original firstorder Skewness tumor core
0.095427	DTI eddy L1 original firstorder InterquartileRange non-enhancing tumor
0.095257	SWI original glszm ZonePercentage tumor core
0.095203	DTI eddy MD original gldm SmallDependenceHighGrayLevelEmphasis enhancing tumor
0.094553	T1 original firstorder Minimum tumor edema
0.093534	SWI original firstorder Kurtosis tumor edema
0.093223	DWI original firstorder MeanAbsoluteDeviation whole tumor
0.092874	DTI eddy FA original glszm ZoneVariance enhancing tumor
0.092456	SWI original glszm ZoneVariance tumor edema
0.092415	DTI eddy L1 original firstorder Skewness tumor edema
0.091793	T2 original firstorder Median tumor core
0.091777	original shape Sphericity whole tumor
0.091527	T2 original firstorder 10Percentile tumor edema
0.090959	DWI original glrlm ShortRunLowGrayLevelEmphasis enhancing tumor
0.090168	DTI eddy FA original glszm ZoneEntropy tumor edema
0.088495	ASL original glcm Imc1 tumor edema
0.088171	DTI eddy L1 original firstorder MeanAbsoluteDeviation non-enhancing tumor
0.087875	ASL original gldm SmallDependenceLowGrayLevelEmphasis whole tumor
0.087707	ASL original glcm JointEnergy non-enhancing tumor
0.087575	original shape Flatness whole tumor
0.08671	FLAIR original firstorder RootMeanSquared whole tumor
0.086337	MD original firstorder Minimum tumor edema
0.086243	SWI original glszm SizeZoneNonUniformity whole tumor
0.086109	FLAIR original firstorder Maximum whole tumor
0.085661	FLAIR original glszm ZoneVariance tumor edema
0.085631	DTI eddy L3 original firstorder MeanAbsoluteDeviation enhancing tumor
0.08561	T2 original firstorder 90Percentile whole tumor
0.085588	FLAIR original firstorder Mean tumor core
0.085091	MD original glrlm ShortRunEmphasis whole tumor
0.085069	T1gad original glszm ZoneVariance enhancing tumor
0.085	DWI original firstorder Skewness enhancing tumor
0.084981	T1gad original glszm ZoneVariance tumor edema
0.083962	DTI eddy L2 original glrlm RunLengthNonUniformity non-enhancing tumor
0.083232	MD original firstorder InterquartileRange enhancing tumor
0.082294	MD original gldm DependenceVariance non-enhancing tumor
0.082271	SWI original glszm SmallAreaLowGrayLevelEmphasis tumor core
0.082224	SWI original firstorder Variance whole tumor
0.081507	FLAIR original glszm SmallAreaEmphasis enhancing tumor
0.080847	DWI original glszm GrayLevelNonUniformity non-enhancing tumor
0.080721	DWI original firstorder Range tumor edema
0.080554	SWI original glrlm RunLengthNonUniformity tumor edema
0.079539	SWI original firstorder Maximum tumor edema
0.07939	T2 original firstorder RootMeanSquared whole tumor
0.07926	SWI original glrlm ShortRunHighGrayLevelEmphasis whole tumor
0.078995	FLAIR original firstorder RootMeanSquared enhancing tumor
0.078772	ASL original glcm MaximumProbability tumor core
0.078717	FLAIR original glszm SizeZoneNonUniformityNormalized tumor edema
0.078696	T1gad original firstorder 90Percentile tumor edema
0.078646	ASL original glcm MCC tumor edema
0.077962	DTI eddy FA original firstorder Minimum non-enhancing tumor
0.077423	T1 original firstorder 90Percentile tumor edema
0.077371	SWI original glszm SmallAreaHighGrayLevelEmphasis enhancing tumor
0.077215	DTI eddy FA original firstorder Median tumor core
0.076985	ASL original glrlm RunEntropy tumor edema
0.076594	DTI eddy L2 original firstorder Kurtosis enhancing tumor
0.075973	DWI original firstorder 90Percentile enhancing tumor
0.075926	DTI eddy FA original firstorder Energy enhancing tumor
0.075172	T1gad original firstorder MeanAbsoluteDeviation whole tumor
0.075161	T1 original firstorder Minimum non-enhancing tumor
0.07502	MD original gldm DependenceVariance tumor edema
0.074759	DTI eddy L2 original glrlm GrayLevelVariance tumor core
0.07444	DTI eddy MD original glrlm ShortRunHighGrayLevelEmphasis enhancing tumor
0.074128	SWI original firstorder RobustMeanAbsoluteDeviation tumor edema
0.074106	DWI original firstorder Maximum tumor core
0.074069	T1 original firstorder Range whole tumor
0.07391	MD original glszm ZoneVariance tumor edema
0.073826	ASL original glszm LargeAreaHighGrayLevelEmphasis enhancing tumor
0.073752	T2 original glrlm LongRunLowGrayLevelEmphasis non-enhancing tumor
0.073649	T1gad original firstorder 90Percentile tumor core
0.073493	SWI original glszm SmallAreaHighGrayLevelEmphasis non-enhancing tumor
0.072965	T1 original firstorder Median enhancing tumor
0.072814	T1gad original firstorder Maximum non-enhancing tumor
0.072412	DTI eddy FA original firstorder Variance whole tumor
0.072143	SWI original firstorder InterquartileRange non-enhancing tumor
0.072142	ASL original glcm MaximumProbability non-enhancing tumor
0.072067	SWI original gldm DependenceEntropy non-enhancing tumor
0.071867	T2 original firstorder 10Percentile whole tumor
0.071765	DWI original firstorder RootMeanSquared tumor core
0.071279	ASL original firstorder Kurtosis tumor core
0.071105	DWI original gldm LargeDependenceLowGrayLevelEmphasis non-enhancing tumor
0.071074	original shape Elongation non-enhancing tumor
0.071037	DWI original firstorder Variance non-enhancing tumor
0.070706	DTI eddy L1 original firstorder Kurtosis enhancing tumor
0.070295	T2 original firstorder RootMeanSquared tumor core
0.070171	SWI original gldm DependenceVariance non-enhancing tumor
0.070111	SWI original glszm SizeZoneNonUniformityNormalized tumor edema
0.070094	DTI eddy L2 original firstorder MeanAbsoluteDeviation non-enhancing tumor
0.069352	T2 original glszm ZoneEntropy tumor edema
0.069321	DTI eddy L1 original firstorder RobustMeanAbsoluteDeviation non-enhancing tumor
0.069279	DTI eddy L2 original firstorder Kurtosis tumor edema
0.069179	FLAIR original firstorder Median enhancing tumor
0.069122	T1gad original firstorder Minimum enhancing tumor
0.069107	DTI eddy L3 original glszm ZoneVariance enhancing tumor
0.069006	DTI eddy FA original firstorder Skewness tumor core
0.068983	FLAIR original firstorder RootMeanSquared tumor core
0.068671	FLAIR original firstorder 10Percentile tumor core
0.068466	DTI eddy FA original firstorder Mean tumor core
0.068243	SWI original glszm LargeAreaLowGrayLevelEmphasis non-enhancing tumor
0.068199	SWI original glcm MCC tumor core
0.068118	T1gad original glrlm LongRunLowGrayLevelEmphasis non-enhancing tumor
0.067979	ASL original firstorder Kurtosis whole tumor
0.067942	T1gad original firstorder Kurtosis tumor core
0.067862	FLAIR original glrlm LongRunEmphasis non-enhancing tumor
0.06782	SWI original firstorder RobustMeanAbsoluteDeviation whole tumor
0.067794	FLAIR original firstorder Median tumor core
0.06749	DWI original glrlm LongRunLowGrayLevelEmphasis non-enhancing tumor
0.067323	original shape Flatness tumor edema
0.067275	SWI original gldm LargeDependenceLowGrayLevelEmphasis tumor core
0.067114	T2 original firstorder MeanAbsoluteDeviation whole tumor
0.067077	SWI original firstorder Minimum tumor edema
0.066936	T1 original firstorder Minimum tumor core
0.066826	DWI original glcm Autocorrelation enhancing tumor
0.066437	original shape Flatness enhancing tumor
0.066386	T1gad original firstorder Minimum tumor edema
0.066334	MD original glszm SmallAreaEmphasis enhancing tumor
0.065938	T1gad original glrlm ShortRunLowGrayLevelEmphasis tumor edema
0.06559	DWI original glcm MCC enhancing tumor
0.065566	SWI original gldm SmallDependenceHighGrayLevelEmphasis non-enhancing tumor
0.065528	SWI original firstorder 10Percentile whole tumor
0.065336	T1gad original firstorder Variance non-enhancing tumor
0.065325	ASL original glszm SizeZoneNonUniformityNormalized enhancing tumor
0.065216	T2 original firstorder Maximum enhancing tumor
0.065193	T1gad original firstorder 90Percentile whole tumor
0.065172	ASL original gldm DependenceVariance whole tumor
0.064957	ASL original glcm Imc2 enhancing tumor
0.064893	DWI original glcm JointAverage enhancing tumor
0.064884	FLAIR original ngtdm Strength tumor core
0.064843	DWI original glrlm ShortRunHighGrayLevelEmphasis tumor edema
0.064799	SWI original firstorder Range enhancing tumor
0.064687	DTI eddy FA original firstorder RobustMeanAbsoluteDeviation non-enhancing tumor
0.064662	DWI original firstorder Range tumor core
0.064463	DTI eddy FA original firstorder 90Percentile whole tumor
0.064426	MD original glrlm ShortRunEmphasis tumor core
0.064316	DWI original glrlm ShortRunHighGrayLevelEmphasis whole tumor
0.06426	T2 original firstorder 90Percentile non-enhancing tumor
0.064186	DWI original firstorder Maximum non-enhancing tumor
0.063919	FLAIR original firstorder Range whole tumor
0.063843	SWI original gldm DependenceVariance enhancing tumor
0.063751	DTI eddy L3 original gldm LargeDependenceLowGrayLevelEmphasis whole tumor
0.063519	T1 original firstorder RobustMeanAbsoluteDeviation tumor edema
0.063162	FLAIR original firstorder 10Percentile enhancing tumor
0.06316	SWI original firstorder RobustMeanAbsoluteDeviation non-enhancing tumor
0.062924	ASL original gldm GrayLevelNonUniformity enhancing tumor
0.062878	SWI original glrlm RunVariance non-enhancing tumor
0.062848	FLAIR original glszm SmallAreaLowGrayLevelEmphasis enhancing tumor
0.062644	MD original gldm DependenceNonUniformityNormalized non-enhancing tumor
0.062502	T2 original glrlm RunLengthNonUniformity enhancing tumor
0.062292	SWI original firstorder Variance tumor core
0.061902	DWI original firstorder Median tumor edema
0.061887	SWI original glrlm ShortRunEmphasis enhancing tumor
0.061801	DTI eddy FA original firstorder Skewness whole tumor
0.061801	T1gad original firstorder Median tumor core
0.06151	ASL original firstorder Minimum whole tumor
0.061495	ASL original gldm SmallDependenceLowGrayLevelEmphasis enhancing tumor
0.061472	T1gad original firstorder 90Percentile non-enhancing tumor
0.061471	original shape Sphericity tumor edema
0.061053	ASL original firstorder Minimum non-enhancing tumor
0.060606	SWI original glrlm LongRunEmphasis non-enhancing tumor
0.060548	T1gad original firstorder TotalEnergy tumor core
0.060526	T1gad original firstorder Range whole tumor
0.060389	T1 original firstorder RootMeanSquared tumor core
0.060329	FLAIR original firstorder InterquartileRange tumor core
0.060314	DWI original firstorder Range non-enhancing tumor
0.060268	original shape Maximum2DDiameterColumn whole tumor
0.060181	DTI eddy L2 original firstorder Kurtosis non-enhancing tumor
0.060123	DWI original firstorder InterquartileRange whole tumor
0.060002	MD original firstorder Minimum non-enhancing tumor
0.059691	DTI eddy L1 original firstorder Kurtosis non-enhancing tumor
0.059678	ASL original gldm SmallDependenceLowGrayLevelEmphasis tumor core
0.059559	DTI eddy L3 original gldm SmallDependenceLowGrayLevelEmphasis tumor edema
0.059555	MD original glrlm ShortRunEmphasis enhancing tumor
0.059002	T1 original firstorder Mean enhancing tumor
0.058936	DTI eddy L1 original firstorder 90Percentile non-enhancing tumor
0.058622	MD original glrlm RunLengthNonUniformity tumor edema
0.058554	SWI original glszm SmallAreaLowGrayLevelEmphasis tumor edema
0.058451	DTI eddy L3 original firstorder Kurtosis tumor core
0.05832	SWI original gldm LargeDependenceEmphasis non-enhancing tumor
0.058267	DTI eddy L3 original firstorder Kurtosis non-enhancing tumor
0.058179	T2 original firstorder 90Percentile tumor edema
0.058112	DTI eddy FA original firstorder RootMeanSquared non-enhancing tumor
0.05809	DWI original firstorder Kurtosis tumor edema
0.058073	SWI original glszm SmallAreaHighGrayLevelEmphasis tumor edema
0.057704	DTI eddy FA original firstorder MeanAbsoluteDeviation tumor edema
0.057697	SWI original glszm SmallAreaLowGrayLevelEmphasis enhancing tumor
0.057546	DTI eddy FA original firstorder Variance non-enhancing tumor
0.057539	DWI original firstorder 90Percentile tumor core
0.057509	DWI original firstorder MeanAbsoluteDeviation enhancing tumor
0.057445	T2 original firstorder 90Percentile tumor core
0.057342	T2 original firstorder 90Percentile enhancing tumor
0.057015	SWI original glszm SizeZoneNonUniformity enhancing tumor
0.056946	DWI original glcm SumAverage whole tumor
0.056819	DTI eddy L2 original firstorder Maximum tumor core
0.056794	ASL original glszm SizeZoneNonUniformityNormalized tumor edema
0.056644	T1gad original firstorder Skewness whole tumor
0.056436	MD original gldm DependenceEntropy non-enhancing tumor
0.05642	DTI eddy MD original glrlm RunLengthNonUniformity non-enhancing tumor
0.056393	ASL original glrlm LongRunLowGrayLevelEmphasis non-enhancing tumor
0.056378	T2 original glrlm ShortRunHighGrayLevelEmphasis non-enhancing tumor
0.056366	SWI original glrlm ShortRunHighGrayLevelEmphasis tumor core
0.056179	MD original glrlm RunLengthNonUniformity whole tumor
0.056173	DTI eddy L3 original firstorder Skewness tumor core
0.056048	SWI original firstorder Median non-enhancing tumor
0.055948	T2 original glrlm RunLengthNonUniformity non-enhancing tumor
0.055833	DTI eddy FA original firstorder Mean enhancing tumor
0.055698	SWI original glcm Autocorrelation whole tumor
0.055517	T1 original firstorder MeanAbsoluteDeviation tumor edema
0.055383	T2 original firstorder Skewness whole tumor
0.055085	ASL original firstorder Mean non-enhancing tumor
0.055056	FLAIR original glrlm LongRunLowGrayLevelEmphasis non-enhancing tumor
0.055016	T1 original firstorder Range tumor edema
0.054997	MD original glrlm ShortRunEmphasis non-enhancing tumor
0.054547	T1 original firstorder Maximum enhancing tumor
0.054304	original shape Sphericity non-enhancing tumor
0.054267	DTI eddy MD original firstorder Kurtosis tumor core
0.054266	T1gad original firstorder InterquartileRange tumor core
0.054227	MD original glrlm RunVariance non-enhancing tumor
0.054223	DWI original gldm SmallDependenceLowGrayLevelEmphasis enhancing tumor
0.054207	DTI eddy L3 original glrlm ShortRunEmphasis whole tumor
0.053929	DTI eddy L3 original firstorder Kurtosis enhancing tumor
0.053764	ASL original glszm GrayLevelNonUniformity enhancing tumor
0.053717	SWI original glrlm HighGrayLevelRunEmphasis whole tumor
0.05361	ASL original firstorder 10Percentile whole tumor
0.05346	SWI original glszm SmallAreaEmphasis non-enhancing tumor
0.05346	DTI eddy FA original firstorder 90Percentile tumor core
0.053422	DTI eddy L3 original glrlm ShortRunHighGrayLevelEmphasis enhancing tumor
0.053304	SWI original glszm SmallAreaLowGrayLevelEmphasis non-enhancing tumor
0.053261	T2 original firstorder Skewness non-enhancing tumor
0.053132	T1 original glrlm ShortRunLowGrayLevelEmphasis whole tumor
0.053119	SWI original firstorder RootMeanSquared tumor core
0.05311	T1gad original firstorder Skewness non-enhancing tumor
0.053027	DWI original glszm SizeZoneNonUniformityNormalized whole tumor
0.052651	MD original firstorder Skewness non-enhancing tumor
0.052553	T1gad original glrlm ShortRunHighGrayLevelEmphasis whole tumor
0.052529	T1gad original firstorder RootMeanSquared tumor edema
0.052384	DTI eddy FA original firstorder RobustMeanAbsoluteDeviation tumor edema
0.051877	ASL original glcm ClusterShade tumor core
0.05184	SWI original firstorder Skewness enhancing tumor
0.051707	ASL original glcm Idn non-enhancing tumor
0.051648	FLAIR original firstorder Variance non-enhancing tumor
0.051493	T2 original glszm ZoneVariance enhancing tumor
0.051487	MD original glszm SmallAreaHighGrayLevelEmphasis non-enhancing tumor
0.051428	DTI eddy MD original firstorder Maximum tumor core
0.051362	DTI eddy L1 original glrlm ShortRunLowGrayLevelEmphasis whole tumor
0.051155	DTI eddy L3 original firstorder Minimum tumor edema
0.051019	DWI original ngtdm Strength enhancing tumor
0.050926	SWI original glszm SizeZoneNonUniformity tumor core
0.050871	DTI eddy L2 original firstorder Skewness tumor core
0.050848	MD original glszm ZonePercentage enhancing tumor
0.050837	ASL original glcm InverseVariance whole tumor
0.050833	SWI original firstorder 90Percentile tumor core
0.050821	DTI eddy L2 original glszm GrayLevelNonUniformity tumor core
0.050791	MD original firstorder Skewness enhancing tumor
0.050395	DTI eddy FA original firstorder Variance tumor edema
0.050153	original shape Sphericity tumor core
0.049935	SWI original glszm SmallAreaLowGrayLevelEmphasis whole tumor
0.049693	T2 original firstorder Skewness enhancing tumor
0.049609	FLAIR original firstorder Kurtosis tumor edema
0.049471	MD original gldm LargeDependenceLowGrayLevelEmphasis tumor core
0.049452	MD original gldm SmallDependenceHighGrayLevelEmphasis tumor edema
0.049435	DTI eddy L2 original firstorder RobustMeanAbsoluteDeviation enhancing tumor
0.049186	original shape Elongation tumor edema
0.048979	ASL original glrlm LongRunHighGrayLevelEmphasis non-enhancing tumor
0.048937	FLAIR original firstorder Mean whole tumor
0.048923	DTI eddy FA original firstorder Median whole tumor
0.048921	SWI original firstorder 90Percentile tumor edema
0.048768	FLAIR original glszm HighGrayLevelZoneEmphasis tumor edema
0.048765	DTI eddy L1 original glrlm ShortRunHighGrayLevelEmphasis tumor core
0.048644	T1 original firstorder Variance non-enhancing tumor
0.048563	FLAIR original firstorder Range tumor edema
0.048526	SWI original glrlm ShortRunLowGrayLevelEmphasis tumor core
0.048489	ASL original gldm DependenceNonUniformity enhancing tumor
0.048453	DTI eddy FA original firstorder InterquartileRange non-enhancing tumor
0.04825	DTI eddy FA original firstorder Kurtosis enhancing tumor
0.048187	DWI original firstorder 90Percentile tumor edema
0.048109	DWI original glszm ZonePercentage whole tumor
0.048027	DTI eddy L1 original firstorder Maximum tumor core
0.047923	DTI eddy MD original glszm SmallAreaEmphasis whole tumor
0.047915	FLAIR original glszm GrayLevelNonUniformity tumor edema
0.047765	SWI original firstorder Range tumor core
0.047552	ASL original ngtdm Contrast non-enhancing tumor
0.047532	T1gad original firstorder MeanAbsoluteDeviation tumor edema
0.047256	DTI eddy L1 original glszm GrayLevelNonUniformity tumor edema
0.047222	SWI original firstorder Kurtosis non-enhancing tumor
0.047083	FLAIR original firstorder Kurtosis whole tumor
0.047061	T1 original firstorder RobustMeanAbsoluteDeviation non-enhancing tumor
0.046972	DTI eddy MD original glszm SmallAreaHighGrayLevelEmphasis enhancing tumor
0.046955	T2 original firstorder Mean enhancing tumor
0.046942	DTI eddy L3 original firstorder 90Percentile tumor core
0.046884	SWI original firstorder MeanAbsoluteDeviation tumor core
0.046857	DTI eddy L1 original firstorder Maximum whole tumor
0.04683	FLAIR original firstorder Kurtosis tumor core
0.046802	FLAIR original firstorder RobustMeanAbsoluteDeviation enhancing tumor
0.046731	SWI original gldm SmallDependenceLowGrayLevelEmphasis enhancing tumor
0.04654	DTI eddy MD original glcm Correlation tumor core
0.046502	DTI eddy FA original firstorder Maximum tumor edema
0.046448	T1gad original glszm LargeAreaLowGrayLevelEmphasis whole tumor
0.046391	SWI original gldm SmallDependenceHighGrayLevelEmphasis whole tumor
0.046002	T1gad original glszm LargeAreaHighGrayLevelEmphasis tumor edema
0.045989	ASL original glcm Idm non-enhancing tumor
0.045833	MD original glcm InverseVariance tumor core
0.045785	T1 original firstorder Maximum tumor edema
0.045604	ASL original firstorder Kurtosis enhancing tumor
0.045519	DTI eddy FA original firstorder 10Percentile whole tumor
0.045382	ASL original gldm LowGrayLevelEmphasis enhancing tumor
0.045191	SWI original glszm ZonePercentage whole tumor
0.04508	DTI eddy FA original firstorder Median non-enhancing tumor
0.045048	ASL original gldm LargeDependenceHighGrayLevelEmphasis tumor edema
0.044939	DWI original firstorder Kurtosis whole tumor
0.044874	DTI eddy MD original glszm SmallAreaEmphasis enhancing tumor
0.044715	original shape Elongation whole tumor
0.044639	SWI original glrlm ShortRunEmphasis tumor core
0.044544	T2 original gldm DependenceEntropy non-enhancing tumor
0.044478	DWI original firstorder RobustMeanAbsoluteDeviation whole tumor
0.044373	ASL original glszm SizeZoneNonUniformityNormalized tumor core
0.044366	T1gad original firstorder Mean non-enhancing tumor
0.044297	DWI original glszm ZoneVariance tumor edema
0.044244	T2 original firstorder Minimum tumor edema
0.044235	MD original glszm LargeAreaLowGrayLevelEmphasis enhancing tumor
0.044124	SWI original gldm HighGrayLevelEmphasis enhancing tumor
0.043874	SWI original glrlm RunLengthNonUniformity whole tumor
0.043808	ASL original gldm DependenceEntropy tumor edema
0.043693	T1 original firstorder 10Percentile tumor core
0.043653	DTI eddy FA original firstorder Mean non-enhancing tumor
0.043524	DWI original glrlm LongRunLowGrayLevelEmphasis enhancing tumor
0.043396	T1gad original firstorder Minimum whole tumor
0.043343	ASL original glcm DifferenceEntropy tumor core
0.043335	original shape MinorAxisLength enhancing tumor
0.043173	T1gad original firstorder Range non-enhancing tumor
0.043165	T1 original firstorder Kurtosis enhancing tumor
0.043115	T1 original glszm ZoneVariance enhancing tumor
0.043084	T1 original gldm SmallDependenceLowGrayLevelEmphasis tumor edema
0.042986	T1 original glrlm ShortRunHighGrayLevelEmphasis tumor edema
0.042925	T1gad original firstorder Variance tumor edema
0.042916	SWI original firstorder Kurtosis whole tumor
0.04291	T1 original firstorder MeanAbsoluteDeviation non-enhancing tumor
0.042815	T2 original firstorder Skewness tumor core
0.042658	DTI eddy L3 original firstorder Skewness non-enhancing tumor
0.042224	DTI eddy L1 original glrlm LongRunLowGrayLevelEmphasis non-enhancing tumor
0.042102	MD original glszm GrayLevelNonUniformity enhancing tumor
0.041889	MD original firstorder Skewness tumor edema
0.041807	original shape MajorAxisLength non-enhancing tumor
0.041767	FLAIR original glcm Correlation tumor core
0.041659	DTI eddy L1 original glrlm RunLengthNonUniformity non-enhancing tumor
0.041644	DTI eddy L1 original firstorder Skewness non-enhancing tumor
0.041599	MD original glszm SizeZoneNonUniformityNormalized tumor edema
0.041442	DTI eddy FA original gldm DependenceVariance enhancing tumor
0.041411	MD original glszm SizeZoneNonUniformityNormalized non-enhancing tumor
0.041386	T1 original firstorder Kurtosis non-enhancing tumor
0.041331	SWI original glrlm ShortRunHighGrayLevelEmphasis enhancing tumor
0.041275	FLAIR original firstorder 90Percentile tumor core
0.04123	DTI eddy L3 original glrlm RunLengthNonUniformity tumor edema
0.04119	T2 original firstorder Kurtosis enhancing tumor
0.040996	ASL original glszm SizeZoneNonUniformity non-enhancing tumor
0.04077	SWI original glszm LowGrayLevelZoneEmphasis tumor edema
0.040596	SWI original firstorder Maximum whole tumor
0.040524	FLAIR original gldm LargeDependenceLowGrayLevelEmphasis tumor core
0.040519	MD original glcm Correlation tumor edema
0.040473	FLAIR original gldm HighGrayLevelEmphasis tumor edema
0.040458	T1 original gldm SmallDependenceLowGrayLevelEmphasis enhancing tumor
0.040372	FLAIR original firstorder 90Percentile whole tumor
0.040072	T1 original firstorder Mean tumor core
0.040051	DTI eddy FA original glszm SmallAreaEmphasis enhancing tumor
0.04	DWI original glszm SizeZoneNonUniformityNormalized non-enhancing tumor
0.03994	DTI eddy L1 original gldm LargeDependenceLowGrayLevelEmphasis non-enhancing tumor
0.039934	DWI original firstorder Variance whole tumor
0.039862	T1 original firstorder InterquartileRange non-enhancing tumor
0.039649	T2 original firstorder Kurtosis tumor core
0.039633	ASL original ngtdm Strength tumor edema
0.039626	MD original glszm SmallAreaLowGrayLevelEmphasis tumor edema
0.039586	T1gad original firstorder 10Percentile enhancing tumor
0.039517	ASL original glcm MCC non-enhancing tumor
0.03938	T1 original firstorder 90Percentile whole tumor
0.039361	ASL original firstorder Minimum enhancing tumor
0.03936	T1gad original firstorder Energy non-enhancing tumor
0.03928	DTI eddy L2 original ngtdm Coarseness enhancing tumor
0.039099	DTI eddy FA original firstorder Energy whole tumor
0.039041	MD original glcm MCC tumor edema
0.039007	FLAIR original glrlm HighGrayLevelRunEmphasis tumor edema
0.038965	SWI original glrlm LowGrayLevelRunEmphasis non-enhancing tumor
0.038961	SWI original gldm LargeDependenceLowGrayLevelEmphasis non-enhancing tumor
0.038933	MD original glszm SmallAreaEmphasis whole tumor
0.038796	DWI original glszm ZoneEntropy non-enhancing tumor
0.03879	MD original glszm GrayLevelNonUniformity tumor core
0.038667	SWI original firstorder Skewness non-enhancing tumor
0.038547	T2 original glszm SmallAreaLowGrayLevelEmphasis enhancing tumor
0.038523	T1gad original glrlm LongRunHighGrayLevelEmphasis tumor edema
0.038474	T1 original firstorder Skewness tumor edema
0.038454	DTI eddy FA original glszm ZonePercentage tumor edema
0.0384	T2 original firstorder InterquartileRange tumor core
0.038217	T1gad original gldm LargeDependenceHighGrayLevelEmphasis tumor edema
0.038142	DTI eddy MD original firstorder Kurtosis tumor edema
0.038113	MD original gldm DependenceNonUniformityNormalized whole tumor
0.03809	DTI eddy L2 original firstorder MeanAbsoluteDeviation tumor edema
0.037998	T2 original glszm SmallAreaHighGrayLevelEmphasis whole tumor
0.037986	DWI original gldm SmallDependenceHighGrayLevelEmphasis tumor edema
0.037972	SWI original firstorder 90Percentile enhancing tumor
0.037942	DWI original glrlm RunLengthNonUniformity tumor edema
0.037778	FLAIR original glrlm ShortRunHighGrayLevelEmphasis whole tumor
0.03777	DTI eddy L3 original gldm SmallDependenceHighGrayLevelEmphasis enhancing tumor
0.037679	DTI eddy L1 original firstorder InterquartileRange tumor core
0.037674	MD original glrlm LongRunEmphasis non-enhancing tumor
0.037649	MD original firstorder Maximum tumor core
0.03756	T1gad original firstorder Range tumor core
0.03728	DTI eddy L2 original firstorder Median non-enhancing tumor
0.037233	T1 original firstorder Maximum tumor core
0.03722	SWI original gldm SmallDependenceLowGrayLevelEmphasis tumor core
0.036986	DWI original firstorder Kurtosis non-enhancing tumor
0.036953	ASL original firstorder Skewness tumor edema
0.036953	FLAIR original glrlm ShortRunLowGrayLevelEmphasis tumor core
0.036876	T2 original firstorder Maximum whole tumor
0.036814	DWI original glszm SmallAreaEmphasis whole tumor
0.03679	T1 original firstorder InterquartileRange whole tumor
0.036707	ASL original glszm ZoneEntropy enhancing tumor
0.03666	DWI original gldm LargeDependenceLowGrayLevelEmphasis tumor edema
0.036621	ASL original firstorder InterquartileRange whole tumor
0.036523	T2 original firstorder Kurtosis non-enhancing tumor
0.036292	T1gad original glrlm ShortRunLowGrayLevelEmphasis tumor core
0.036234	T1 original firstorder 10Percentile enhancing tumor
0.035958	T1 original firstorder InterquartileRange tumor core
0.035756	FLAIR original firstorder Skewness tumor edema
0.035678	DTI eddy FA original glszm SmallAreaHighGrayLevelEmphasis non-enhancing tumor
0.035619	ASL original glcm MCC whole tumor
0.035589	SWI original firstorder Minimum tumor core
0.035476	MD original gldm DependenceNonUniformityNormalized tumor core
0.03512	T1 original firstorder Skewness whole tumor
0.034815	FLAIR original firstorder Median whole tumor
0.034752	T1 original glszm SmallAreaHighGrayLevelEmphasis tumor edema
0.034741	SWI original glcm MCC non-enhancing tumor
0.034543	T2 original firstorder RootMeanSquared enhancing tumor
0.034508	ASL original glszm SmallAreaEmphasis enhancing tumor
0.034389	T1gad original firstorder Kurtosis whole tumor
0.034073	SWI original gldm DependenceNonUniformity enhancing tumor
0.033982	T2 original glrlm ShortRunHighGrayLevelEmphasis enhancing tumor
0.033973	DTI eddy L3 original firstorder Range whole tumor
0.033962	DTI eddy L2 original glszm SmallAreaHighGrayLevelEmphasis enhancing tumor
0.033875	ASL original glcm Imc1 tumor core
0.033646	DTI eddy L1 original firstorder Maximum tumor edema
0.033615	FLAIR original gldm LargeDependenceHighGrayLevelEmphasis tumor edema
0.033533	DTI eddy L1 original glszm SmallAreaHighGrayLevelEmphasis non-enhancing tumor
0.033516	MD original gldm DependenceNonUniformityNormalized enhancing tumor
0.033348	FLAIR original firstorder 90Percentile non-enhancing tumor
0.033307	T1gad original glcm MCC tumor core
0.0332	T1 original firstorder Maximum whole tumor
0.033189	DTI eddy L2 original firstorder Skewness tumor edema
0.033027	ASL original glcm InverseVariance tumor edema
0.032769	T2 original glrlm ShortRunLowGrayLevelEmphasis whole tumor
0.03271	original shape Sphericity enhancing tumor
0.032612	DTI eddy L3 original firstorder Kurtosis tumor edema
0.032588	DWI original glszm SmallAreaLowGrayLevelEmphasis tumor edema
0.032565	FLAIR original glrlm LongRunHighGrayLevelEmphasis whole tumor
0.032389	T1 original gldm LargeDependenceLowGrayLevelEmphasis non-enhancing tumor
0.032123	DTI eddy L3 original glszm LargeAreaEmphasis tumor core
0.032081	FLAIR original glszm ZoneEntropy non-enhancing tumor
0.031965	DTI eddy L2 original firstorder Mean enhancing tumor
0.031828	DTI eddy FA original firstorder 10Percentile tumor edema
0.031797	T1gad original glszm LargeAreaHighGrayLevelEmphasis whole tumor
0.031704	T1 original firstorder Median tumor edema
0.031413	T1gad original firstorder Median enhancing tumor
0.03122	ASL original gldm DependenceNonUniformityNormalized tumor core
0.031099	DTI eddy L3 original glrlm ShortRunHighGrayLevelEmphasis tumor edema
0.031014	DTI eddy L3 original firstorder Minimum enhancing tumor
0.030873	T1gad original firstorder InterquartileRange whole tumor
0.03067	T1 original firstorder 90Percentile non-enhancing tumor
0.03045	FLAIR original glrlm ShortRunLowGrayLevelEmphasis tumor edema
0.030422	ASL original glcm Imc2 tumor edema
0.030398	MD original glrlm LongRunLowGrayLevelEmphasis tumor core
0.030395	DTI eddy L3 original glszm GrayLevelNonUniformity non-enhancing tumor
0.030375	T1gad original firstorder TotalEnergy enhancing tumor
0.030228	T1gad original gldm SmallDependenceLowGrayLevelEmphasis whole tumor
0.029994	SWI original gldm SmallDependenceLowGrayLevelEmphasis non-enhancing tumor
0.029634	ASL original glszm SizeZoneNonUniformity enhancing tumor
0.029575	DTI eddy L2 original glrlm ShortRunHighGrayLevelEmphasis whole tumor
0.029515	DTI eddy L3 original glszm SmallAreaLowGrayLevelEmphasis tumor edema
0.029463	T1gad original firstorder Mean tumor core
0.029386	DTI eddy L1 original firstorder Skewness enhancing tumor
0.029338	DTI eddy L2 original glszm LargeAreaLowGrayLevelEmphasis whole tumor
0.029282	MD original firstorder Minimum whole tumor
0.029187	T1gad original firstorder Skewness tumor core
0.029044	MD original glcm Imc1 whole tumor
0.029006	DTI eddy MD original firstorder Skewness tumor edema
0.028858	T1 original firstorder Skewness non-enhancing tumor
0.028768	DWI original glcm Autocorrelation whole tumor
0.028656	DTI eddy L1 original glrlm ShortRunLowGrayLevelEmphasis tumor core
0.028277	T1 original firstorder Median tumor core
0.028275	T1gad original firstorder Kurtosis non-enhancing tumor
0.028088	DTI eddy L2 original firstorder Range tumor edema
0.027882	SWI original gldm SmallDependenceEmphasis whole tumor
0.027852	DWI original firstorder Variance tumor edema
0.027825	T2 original firstorder Variance whole tumor
0.027599	FLAIR original glszm SmallAreaHighGrayLevelEmphasis tumor edema
0.027488	T2 original glrlm ShortRunLowGrayLevelEmphasis enhancing tumor
0.027067	MD original glszm SizeZoneNonUniformityNormalized whole tumor
0.026883	SWI original gldm DependenceNonUniformityNormalized non-enhancing tumor
0.026728	T2 original firstorder Range tumor edema
0.02659	DTI eddy L1 original glszm SizeZoneNonUniformityNormalized tumor core
0.026522	FLAIR original firstorder Range enhancing tumor
0.026482	FLAIR original gldm SmallDependenceLowGrayLevelEmphasis whole tumor
0.026294	T1 original firstorder Mean non-enhancing tumor
0.026266	T1 original firstorder RootMeanSquared enhancing tumor
0.026141	DTI eddy L1 original firstorder Kurtosis tumor edema
0.026071	ASL original firstorder Kurtosis tumor edema
0.025971	ASL original glcm Id tumor core
0.02582	SWI original firstorder Range whole tumor
0.025744	SWI original glszm SizeZoneNonUniformityNormalized whole tumor
0.025421	MD original glszm LargeAreaEmphasis enhancing tumor
0.025267	ASL original gldm SmallDependenceEmphasis non-enhancing tumor
0.025188	T2 original firstorder Variance tumor edema
0.025073	DWI original firstorder 10Percentile enhancing tumor
0.024894	DTI eddy L2 original firstorder Median enhancing tumor
0.024742	ASL original glszm ZoneVariance tumor core
0.024292	T2 original firstorder Variance enhancing tumor
0.024005	DWI original firstorder InterquartileRange tumor edema
0.023976	MD original firstorder Range whole tumor
0.023879	SWI original glszm GrayLevelNonUniformity non-enhancing tumor
0.023433	original shape MajorAxisLength enhancing tumor
0.02277	DTI eddy L3 original gldm SmallDependenceLowGrayLevelEmphasis tumor core
0.022597	ASL original glszm SizeZoneNonUniformity tumor edema
0.022506	DTI eddy L2 original glrlm LongRunLowGrayLevelEmphasis tumor core
0.022146	SWI original firstorder Maximum non-enhancing tumor
0.021825	T2 original firstorder Kurtosis whole tumor
0.021509	DTI eddy L3 original firstorder 10Percentile tumor edema
0.021291	DTI eddy FA original glrlm RunLengthNonUniformity non-enhancing tumor
0.020071	MD original gldm DependenceEntropy whole tumor
0.020062	DTI eddy L1 original firstorder RobustMeanAbsoluteDeviation enhancing tumor
0.019857	FLAIR original glszm LargeAreaLowGrayLevelEmphasis non-enhancing tumor
0.019686	MD original gldm SmallDependenceLowGrayLevelEmphasis tumor edema
0.019654	T2 original firstorder 10Percentile enhancing tumor
0.019632	MD original glrlm ShortRunHighGrayLevelEmphasis enhancing tumor
0.019615	DWI original firstorder Minimum tumor edema
0.019549	ASL original glcm Imc2 whole tumor
0.019387	SWI original firstorder Maximum enhancing tumor
0.019314	DTI eddy L3 original firstorder InterquartileRange whole tumor
0.01921	T1gad original firstorder RootMeanSquared whole tumor
0.019048	DWI original firstorder RootMeanSquared non-enhancing tumor
0.018806	ASL original ngtdm Strength whole tumor
0.018671	ASL original firstorder MeanAbsoluteDeviation whole tumor
0.018305	DTI eddy L3 original firstorder MeanAbsoluteDeviation tumor edema
0.017391	T1gad original glrlm LongRunLowGrayLevelEmphasis tumor edema
0.016932	DTI eddy L1 original firstorder Range tumor edema
0.016718	DWI original firstorder RobustMeanAbsoluteDeviation non-enhancing tumor
0.015999	T1 original firstorder MeanAbsoluteDeviation whole tumor
0.015831	MD original glrlm RunVariance enhancing tumor
0.009903	FLAIR original glrlm LongRunLowGrayLevelEmphasis tumor edema
0.007988	ASL original glcm DifferenceAverage tumor core

## Sheet: PTEN
	True Positives	False Positives	True Negatives	False Negatives	Sensitivity	Specificity	Precision	Recall	F1	Matthew's Coefficient	Distance from [0, 1]	Youden Index	ROC AUC
Fold 1	31	16	19	12	0.72093	0.542857	0.659574	0.72093	0.688889	0.268097	0.535593	0.263787	0.659136
Fold 2	28	12	23	15	0.651163	0.657143	0.7	0.651163	0.674699	0.306781	0.48912	0.308306	0.703987
Fold 3	32	14	21	11	0.744186	0.6	0.695652	0.744186	0.719101	0.348023	0.474806	0.344186	0.642193
Fold 4	25	11	24	18	0.581395	0.685714	0.694444	0.581395	0.632911	0.266491	0.523455	0.26711	0.618937
Fold 5	26	13	22	17	0.604651	0.628571	0.666667	0.604651	0.634146	0.231993	0.542457	0.233223	0.622924
Fold 6	25	9	26	18	0.581395	0.742857	0.735294	0.581395	0.649351	0.325226	0.491276	0.324252	0.656811
Fold 7	24	10	25	19	0.55814	0.714286	0.705882	0.55814	0.623377	0.273243	0.526188	0.272425	0.677741
Fold 8	23	10	25	20	0.534884	0.714286	0.69697	0.534884	0.605263	0.250842	0.545862	0.249169	0.615615
Fold 9	33	17	18	10	0.767442	0.514286	0.66	0.767442	0.709677	0.292101	0.538518	0.281728	0.62691
Fold 10	28	13	22	15	0.651163	0.628571	0.682927	0.651163	0.666667	0.278626	0.509555	0.279734	0.600332
Average	27.5	12.5	22.5	15.5	0.639535	0.642857	0.689741	0.639535	0.660408	0.284142	0.517683	0.282392	0.642458
Std Dev	3.50397	2.63523	2.63523	3.50397	0.0814876	0.0752923	0.0233895	0.0814876	0.0378699	0.034787	0.0251352	0.0340754	0.0319489
Random Forest Parameters
n_estimators: 6700
min_samples_split: 10
min_samples_leaf: 1
max_features: "sqrt"
max_depth: 80
bootstrap: true
Optimal # of features: 2188
Top features
importance	feature
1	SWI original firstorder Skewness non-enhancing tumor
0.168978	T1 original glrlm ShortRunLowGrayLevelEmphasis non-enhancing tumor
0.09923	T1 original firstorder Kurtosis tumor edema
0.092206	SWI original firstorder Kurtosis tumor core
0.075285	SWI original firstorder Kurtosis non-enhancing tumor
0.07381	ASL original glcm Idn tumor core
0.067197	FLAIR original firstorder Maximum enhancing tumor
0.051938	T1 original gldm LargeDependenceHighGrayLevelEmphasis non-enhancing tumor
0.04937	ASL original glcm ClusterShade non-enhancing tumor
0.045164	ASL original glcm Idn non-enhancing tumor
0.044783	T2 original firstorder Skewness enhancing tumor
0.043785	DTI eddy L3 original glszm LargeAreaLowGrayLevelEmphasis non-enhancing tumor
0.043614	ADC original firstorder Kurtosis tumor edema
0.042081	DTI eddy L3 original firstorder RobustMeanAbsoluteDeviation whole tumor
0.038889	ASL original glcm MCC tumor edema
0.038754	DWI original glszm SmallAreaLowGrayLevelEmphasis non-enhancing tumor
0.037655	DWI original firstorder RootMeanSquared enhancing tumor
0.036295	T1 original gldm SmallDependenceLowGrayLevelEmphasis whole tumor
0.035058	T2 original glcm ClusterShade tumor core
0.034959	ASL original ngtdm Strength whole tumor
0.03312	original shape Sphericity whole tumor
0.031729	T2 original firstorder 10Percentile whole tumor
0.031627	T1 original glszm SmallAreaLowGrayLevelEmphasis non-enhancing tumor
0.02879	FLAIR original firstorder Skewness enhancing tumor
0.028667	T1 original firstorder Minimum non-enhancing tumor
0.028072	T2 original firstorder Range tumor edema
0.027371	DWI original firstorder 10Percentile tumor edema
0.027184	SWI original firstorder Skewness tumor core
0.027182	ASL original glcm Imc2 whole tumor
0.02684	DTI eddy FA original firstorder 10Percentile whole tumor
0.026297	SWI original firstorder Minimum tumor edema
0.025905	DWI original firstorder 10Percentile enhancing tumor
0.025273	T1gad original firstorder Kurtosis non-enhancing tumor
0.024729	SWI original firstorder Median non-enhancing tumor
0.024397	T1 original firstorder Range whole tumor
0.024275	DTI eddy FA original firstorder 10Percentile enhancing tumor
0.023427	FLAIR original firstorder Kurtosis tumor core
0.023392	FLAIR original firstorder 90Percentile enhancing tumor
0.023381	ASL original glcm Idmn tumor core
0.023179	ASL original glcm Idmn non-enhancing tumor
0.022985	SWI original firstorder Variance enhancing tumor
0.022958	DWI original gldm SmallDependenceHighGrayLevelEmphasis whole tumor
0.022522	ASL original glcm Correlation non-enhancing tumor
0.02214	ADC original firstorder Skewness tumor core
0.022134	ASL original ngtdm Busyness whole tumor
0.021374	DTI eddy MD original gldm SmallDependenceLowGrayLevelEmphasis non-enhancing tumor
0.020999	T2 original firstorder 10Percentile tumor edema
0.020669	DTI eddy L2 original firstorder Skewness tumor core
0.02023	SWI original firstorder InterquartileRange non-enhancing tumor
0.019716	DTI eddy L2 original gldm SmallDependenceLowGrayLevelEmphasis non-enhancing tumor
0.019578	DTI eddy MD original firstorder Skewness tumor core
0.019529	ADC original glrlm LongRunHighGrayLevelEmphasis whole tumor
0.019307	T1 original firstorder Kurtosis non-enhancing tumor
0.019058	DTI eddy L1 original firstorder Maximum non-enhancing tumor
0.019039	DTI eddy L3 original firstorder InterquartileRange tumor edema
0.018791	DTI eddy L1 original glrlm ShortRunLowGrayLevelEmphasis whole tumor
0.018437	DTI eddy L3 original firstorder Skewness tumor core
0.01833	T2 original gldm DependenceVariance non-enhancing tumor
0.018257	T2 original glszm SmallAreaLowGrayLevelEmphasis non-enhancing tumor
0.018237	T2 original firstorder Minimum enhancing tumor
0.017996	DTI eddy L3 original glszm SmallAreaLowGrayLevelEmphasis non-enhancing tumor
0.017951	DTI eddy L3 original gldm SmallDependenceLowGrayLevelEmphasis non-enhancing tumor
0.017418	DTI eddy L1 original firstorder Maximum whole tumor
0.017216	ASL original glcm Imc1 tumor edema
0.017104	SWI original firstorder 10Percentile enhancing tumor
0.016827	DWI original firstorder InterquartileRange non-enhancing tumor
0.016811	T1 original firstorder Minimum tumor core
0.01645	T2 original firstorder Kurtosis enhancing tumor
0.016211	DWI original firstorder Median enhancing tumor
0.015859	ASL original glszm SmallAreaLowGrayLevelEmphasis tumor edema
0.015838	DTI eddy MD original glcm Correlation whole tumor
0.015706	T2 original glrlm ShortRunLowGrayLevelEmphasis non-enhancing tumor
0.015698	FLAIR original firstorder Median non-enhancing tumor
0.015668	DWI original firstorder Median tumor core
0.015418	ASL original glcm InverseVariance non-enhancing tumor
0.015237	ASL original glszm LowGrayLevelZoneEmphasis tumor edema
0.015231	T2 original firstorder Skewness tumor core
0.015173	DWI original firstorder RobustMeanAbsoluteDeviation non-enhancing tumor
0.015104	ASL original glcm Imc1 whole tumor
0.015094	DTI eddy L1 original firstorder MeanAbsoluteDeviation non-enhancing tumor
0.01504	DWI original glrlm ShortRunHighGrayLevelEmphasis tumor core
0.015038	DTI eddy L3 original firstorder MeanAbsoluteDeviation whole tumor
0.015017	SWI original gldm SmallDependenceLowGrayLevelEmphasis whole tumor
0.01494	FLAIR original glszm SmallAreaLowGrayLevelEmphasis tumor edema
0.01466	ASL original glcm MaximumProbability non-enhancing tumor
0.014602	T1 original firstorder Range non-enhancing tumor
0.014572	ADC original firstorder Skewness non-enhancing tumor
0.014516	T1 original firstorder Variance non-enhancing tumor
0.014512	DTI eddy L3 original firstorder Kurtosis tumor edema
0.014363	T2 original firstorder Minimum whole tumor
0.014065	ASL original glcm Imc1 tumor core
0.014003	T1gad original firstorder Kurtosis tumor edema
0.013955	DTI eddy L3 original gldm DependenceVariance non-enhancing tumor
0.013818	T1 original glrlm LongRunHighGrayLevelEmphasis whole tumor
0.013599	SWI original firstorder MeanAbsoluteDeviation whole tumor
0.013451	T1gad original glszm LargeAreaLowGrayLevelEmphasis non-enhancing tumor
0.013212	T1 original glszm LargeAreaHighGrayLevelEmphasis non-enhancing tumor
0.013172	ADC original glszm LargeAreaHighGrayLevelEmphasis whole tumor
0.013029	DWI original firstorder Kurtosis tumor core
0.012863	FLAIR original firstorder Kurtosis enhancing tumor
0.01286	DTI eddy FA original firstorder Variance whole tumor
0.012667	DTI eddy L1 original firstorder Skewness tumor core
0.012625	SWI original glrlm ShortRunEmphasis tumor core
0.012622	T1gad original glrlm LongRunHighGrayLevelEmphasis whole tumor
0.01261	FLAIR original firstorder Range whole tumor
0.01256	SWI original gldm DependenceVariance non-enhancing tumor
0.012437	DTI eddy L2 original glszm SizeZoneNonUniformity whole tumor
0.012391	FLAIR original firstorder Kurtosis non-enhancing tumor
0.012239	T1gad original firstorder 90Percentile tumor core
0.012169	T1gad original glszm SmallAreaLowGrayLevelEmphasis non-enhancing tumor
0.012144	ASL original gldm SmallDependenceLowGrayLevelEmphasis enhancing tumor
0.012085	DTI eddy FA original gldm DependenceVariance non-enhancing tumor
0.012003	DTI eddy MD original firstorder RobustMeanAbsoluteDeviation whole tumor
0.011991	ASL original firstorder Kurtosis non-enhancing tumor
0.011851	FLAIR original firstorder MeanAbsoluteDeviation enhancing tumor
0.011733	ASL original glszm LargeAreaHighGrayLevelEmphasis whole tumor
0.011723	T1 original firstorder MeanAbsoluteDeviation non-enhancing tumor
0.011714	SWI original firstorder InterquartileRange tumor core
0.011651	T2 original glszm LargeAreaHighGrayLevelEmphasis non-enhancing tumor
0.011475	ASL original glszm GrayLevelNonUniformity tumor edema
0.011435	FLAIR original firstorder Skewness non-enhancing tumor
0.01141	ADC original firstorder Kurtosis non-enhancing tumor
0.011404	FLAIR original firstorder Skewness tumor core
0.011131	SWI original glcm Imc1 whole tumor
0.011078	FLAIR original glszm LargeAreaLowGrayLevelEmphasis non-enhancing tumor
0.011045	ADC original glcm ClusterShade tumor edema
0.011008	ASL original gldm LargeDependenceHighGrayLevelEmphasis non-enhancing tumor
0.01099	T2 original glrlm ShortRunHighGrayLevelEmphasis tumor core
0.010982	SWI original firstorder InterquartileRange whole tumor
0.010982	SWI original firstorder 10Percentile tumor edema
0.010973	SWI original glszm SmallAreaLowGrayLevelEmphasis non-enhancing tumor
0.010949	T1 original firstorder Range tumor edema
0.010878	FLAIR original firstorder Minimum enhancing tumor
0.010772	DTI eddy L2 original gldm DependenceVariance non-enhancing tumor
0.010756	DTI eddy L1 original firstorder InterquartileRange whole tumor
0.010647	DTI eddy L3 original firstorder Skewness non-enhancing tumor
0.01063	T1gad original gldm DependenceVariance non-enhancing tumor
0.010598	SWI original glszm LargeAreaLowGrayLevelEmphasis enhancing tumor
0.01054	ASL original glcm Idn whole tumor
0.010533	ASL original glszm GrayLevelNonUniformity tumor core
0.01052	T2 original glrlm LongRunHighGrayLevelEmphasis whole tumor
0.010493	SWI original firstorder RobustMeanAbsoluteDeviation non-enhancing tumor
0.010417	SWI original firstorder Kurtosis enhancing tumor
0.010365	SWI original gldm LowGrayLevelEmphasis tumor edema
0.010352	DWI original firstorder Maximum non-enhancing tumor
0.010283	FLAIR original glrlm ShortRunHighGrayLevelEmphasis tumor core
0.010282	T2 original glszm ZonePercentage tumor core
0.010278	DWI original firstorder Skewness non-enhancing tumor
0.010225	ADC original gldm DependenceVariance whole tumor
0.010216	DWI original firstorder Kurtosis whole tumor
0.010156	ASL original gldm DependenceVariance non-enhancing tumor
0.010108	FLAIR original glszm LargeAreaHighGrayLevelEmphasis non-enhancing tumor
0.010098	ASL original firstorder Skewness tumor core
0.010068	DTI eddy L3 original glszm LargeAreaHighGrayLevelEmphasis enhancing tumor
0.010032	SWI original firstorder RobustMeanAbsoluteDeviation tumor edema
0.009999	ASL original glcm Idmn whole tumor
0.009987	SWI original gldm DependenceEntropy whole tumor
0.009963	DTI eddy MD original glcm MCC whole tumor
0.009892	SWI original gldm SmallDependenceEmphasis non-enhancing tumor
0.009838	DWI original firstorder Skewness enhancing tumor
0.00982	T2 original firstorder Skewness non-enhancing tumor
0.009749	SWI original glrlm ShortRunHighGrayLevelEmphasis tumor core
0.009722	DTI eddy L1 original firstorder Minimum tumor edema
0.009712	FLAIR original glrlm ShortRunLowGrayLevelEmphasis enhancing tumor
0.00971	FLAIR original glrlm ShortRunLowGrayLevelEmphasis whole tumor
0.009698	T1 original firstorder MeanAbsoluteDeviation tumor core
0.009648	T1gad original glszm SmallAreaLowGrayLevelEmphasis tumor edema
0.009576	ASL original glcm Imc1 non-enhancing tumor
0.009564	ADC original firstorder Minimum tumor core
0.009546	FLAIR original firstorder Variance non-enhancing tumor
0.009528	SWI original gldm SmallDependenceEmphasis whole tumor
0.00944	SWI original firstorder MeanAbsoluteDeviation enhancing tumor
0.009426	SWI original firstorder Skewness tumor edema
0.009364	T1gad original firstorder 10Percentile non-enhancing tumor
0.009348	ASL original ngtdm Busyness non-enhancing tumor
0.009339	DTI eddy FA original firstorder RobustMeanAbsoluteDeviation whole tumor
0.009312	ASL original gldm LargeDependenceHighGrayLevelEmphasis tumor edema
0.009254	ASL original glszm GrayLevelVariance tumor edema
0.009219	DTI eddy L3 original gldm LargeDependenceLowGrayLevelEmphasis non-enhancing tumor
0.009216	DTI eddy L1 original firstorder RobustMeanAbsoluteDeviation non-enhancing tumor
0.00918	ADC original firstorder Minimum non-enhancing tumor
0.009169	FLAIR original firstorder InterquartileRange enhancing tumor
0.009052	T1gad original firstorder InterquartileRange enhancing tumor
0.008916	T1gad original firstorder 90Percentile whole tumor
0.008881	DWI original glszm SmallAreaEmphasis whole tumor
0.008877	DTI eddy L2 original firstorder Kurtosis tumor edema
0.008876	T1gad original gldm SmallDependenceLowGrayLevelEmphasis non-enhancing tumor
0.00886	SWI original glszm ZoneVariance tumor core
0.008855	DTI eddy L3 original firstorder RobustMeanAbsoluteDeviation tumor edema
0.008795	ASL original glszm SmallAreaLowGrayLevelEmphasis whole tumor
0.008772	T1gad original firstorder Skewness tumor edema
0.008749	DTI eddy MD original firstorder RobustMeanAbsoluteDeviation tumor edema
0.008692	SWI original firstorder 10Percentile non-enhancing tumor
0.008652	DTI eddy L3 original firstorder 90Percentile enhancing tumor
0.008639	ADC original firstorder RobustMeanAbsoluteDeviation tumor edema
0.008606	DTI eddy MD original firstorder InterquartileRange tumor edema
0.00855	SWI original firstorder MeanAbsoluteDeviation tumor edema
0.008542	SWI original firstorder Maximum tumor edema
0.008529	FLAIR original gldm DependenceVariance non-enhancing tumor
0.008528	FLAIR original firstorder 90Percentile tumor core
0.00851	ASL original glcm InverseVariance tumor core
0.008506	SWI original firstorder Skewness enhancing tumor
0.008496	T1 original firstorder Skewness tumor edema
0.008487	T1 original gldm DependenceVariance non-enhancing tumor
0.008449	T2 original firstorder 10Percentile tumor core
0.008442	DTI eddy L1 original firstorder InterquartileRange enhancing tumor
0.008389	DTI eddy L3 original firstorder MeanAbsoluteDeviation enhancing tumor
0.008363	DWI original gldm DependenceVariance non-enhancing tumor
0.008343	DWI original gldm LargeDependenceLowGrayLevelEmphasis whole tumor
0.008317	ADC original gldm LargeDependenceHighGrayLevelEmphasis whole tumor
0.008288	ASL original ngtdm Strength enhancing tumor
0.008282	ADC original gldm SmallDependenceEmphasis whole tumor
0.008253	FLAIR original glszm SmallAreaLowGrayLevelEmphasis non-enhancing tumor
0.008249	original shape Sphericity tumor core
0.00824	T1gad original firstorder Skewness whole tumor
0.008224	T2 original firstorder InterquartileRange whole tumor
0.008204	ASL original glcm Imc2 tumor edema
0.008197	T2 original firstorder Skewness whole tumor
0.008135	ADC original glrlm ShortRunHighGrayLevelEmphasis tumor core
0.008104	T2 original firstorder RobustMeanAbsoluteDeviation whole tumor
0.0081	FLAIR original glrlm LongRunLowGrayLevelEmphasis whole tumor
0.008091	ASL original glszm SmallAreaHighGrayLevelEmphasis tumor edema
0.008059	ASL original glszm HighGrayLevelZoneEmphasis tumor edema
0.008054	FLAIR original gldm SmallDependenceHighGrayLevelEmphasis whole tumor
0.008051	ASL original ngtdm Strength tumor edema
0.008047	T1 original glszm ZoneEntropy non-enhancing tumor
0.008037	DTI eddy FA original firstorder MeanAbsoluteDeviation whole tumor
0.008009	T2 original gldm SmallDependenceHighGrayLevelEmphasis whole tumor
0.007962	T1gad original glszm ZoneEntropy non-enhancing tumor
0.007941	DTI eddy FA original firstorder Median enhancing tumor
0.007876	DWI original glrlm ShortRunHighGrayLevelEmphasis whole tumor
0.007874	DWI original glrlm LongRunLowGrayLevelEmphasis whole tumor
0.00787	DTI eddy L3 original gldm SmallDependenceEmphasis whole tumor
0.00781	DTI eddy L2 original glcm Correlation whole tumor
0.007773	DTI eddy L2 original firstorder Minimum tumor edema
0.007724	ASL original glszm GrayLevelVariance non-enhancing tumor
0.007719	DTI eddy L1 original firstorder RootMeanSquared non-enhancing tumor
0.007682	SWI original glrlm LongRunLowGrayLevelEmphasis non-enhancing tumor
0.00768	DTI eddy L3 original firstorder Skewness whole tumor
0.007656	DTI eddy L1 original firstorder Maximum tumor core
0.007651	T2 original glcm Imc2 enhancing tumor
0.007647	DTI eddy L2 original glszm LargeAreaHighGrayLevelEmphasis non-enhancing tumor
0.007638	DTI eddy L1 original firstorder 90Percentile non-enhancing tumor
0.00763	SWI original gldm LargeDependenceLowGrayLevelEmphasis whole tumor
0.007601	SWI original firstorder RobustMeanAbsoluteDeviation tumor core
0.007594	T2 original gldm SmallDependenceHighGrayLevelEmphasis tumor core
0.00759	FLAIR original firstorder Kurtosis tumor edema
0.00756	DWI original glszm ZoneVariance enhancing tumor
0.007529	T1gad original firstorder InterquartileRange non-enhancing tumor
0.007516	DTI eddy L1 original firstorder InterquartileRange tumor edema
0.007515	DTI eddy L3 original firstorder 90Percentile whole tumor
0.007465	DWI original glszm SmallAreaHighGrayLevelEmphasis non-enhancing tumor
0.007464	DWI original glszm SmallAreaLowGrayLevelEmphasis whole tumor
0.007455	DTI eddy FA original firstorder Range whole tumor
0.007398	original shape Flatness enhancing tumor
0.007387	T1gad original firstorder Kurtosis tumor core
0.007349	DTI eddy L1 original firstorder Kurtosis non-enhancing tumor
0.007327	ASL original ngtdm Strength non-enhancing tumor
0.007274	original shape Flatness tumor core
0.007249	DTI eddy L1 original glrlm ShortRunHighGrayLevelEmphasis tumor core
0.007231	DTI eddy L1 original firstorder MeanAbsoluteDeviation tumor core
0.007223	ASL original glrlm RunVariance enhancing tumor
0.007175	DTI eddy L1 original firstorder Kurtosis enhancing tumor
0.007169	DTI eddy L3 original glszm SmallAreaLowGrayLevelEmphasis tumor edema
0.00715	ADC original firstorder 90Percentile tumor edema
0.00714	DTI eddy L3 original firstorder Mean non-enhancing tumor
0.007127	DTI eddy MD original firstorder Kurtosis tumor edema
0.007109	FLAIR original glrlm LongRunHighGrayLevelEmphasis enhancing tumor
0.007076	T1 original firstorder Minimum whole tumor
0.007074	DWI original glrlm RunEntropy whole tumor
0.007051	DWI original firstorder RootMeanSquared tumor edema
0.007031	T2 original glszm ZoneEntropy non-enhancing tumor
0.007027	T2 original gldm LargeDependenceLowGrayLevelEmphasis non-enhancing tumor
0.006991	T1 original firstorder Variance tumor edema
0.00699	ADC original gldm SmallDependenceLowGrayLevelEmphasis whole tumor

## Sheet: TERT
	True Positives	False Positives	True Negatives	False Negatives	Sensitivity	Specificity	Precision	Recall	F1	Matthew's Coefficient	Distance from [0, 1]	Youden Index	ROC AUC
Fold 1	26	5	3	0	1	0.375	0.83871	1	0.912281	0.560817	0.625	0.375	0.533654
Fold 2	19	2	6	7	0.730769	0.75	0.904762	0.730769	0.808511	0.41965	0.367403	0.480769	0.728365
Fold 3	16	2	6	10	0.615385	0.75	0.888889	0.615385	0.727273	0.310517	0.458725	0.365385	0.682692
Fold 4	17	3	5	9	0.653846	0.625	0.85	0.653846	0.73913	0.240335	0.510341	0.278846	0.697115
Fold 5	22	4	4	4	0.846154	0.5	0.846154	0.846154	0.846154	0.346154	0.523133	0.346154	0.610577
Fold 6	18	2	6	8	0.692308	0.75	0.9	0.692308	0.782609	0.381221	0.396452	0.442308	0.692308
Fold 7	20	3	5	6	0.769231	0.625	0.869565	0.769231	0.816327	0.357455	0.440317	0.394231	0.65625
Fold 8	19	3	5	7	0.730769	0.625	0.863636	0.730769	0.791667	0.31579	0.461639	0.355769	0.620192
Fold 9	22	3	5	4	0.846154	0.625	0.88	0.846154	0.862745	0.453005	0.405332	0.471154	0.737981
Fold 10	16	4	4	10	0.615385	0.5	0.8	0.615385	0.695652	0.099449	0.630816	0.115385	0.545673
Average	19.5	3.1	4.9	6.5	0.75	0.6125	0.864172	0.75	0.798235	0.348439	0.481916	0.3625	0.650481
Std Dev	3.13581	0.994429	0.994429	3.13581	0.120608	0.124304	0.0318222	0.120608	0.0660275	0.124033	0.0907456	0.106307	0.0713834
Random Forest Parameters
n_estimators: 100
min_samples_split: 5
min_samples_leaf: 3
max_features: "sqrt"
max_depth: 30
bootstrap: true
Optimal # of features: 3191
Top features
importance	feature
1	DWI original firstorder Skewness enhancing tumor
0.598217	T2 original firstorder 10Percentile tumor core
0.487956	MD original gldm SmallDependenceLowGrayLevelEmphasis whole tumor
0.46555	ASL original ngtdm Contrast tumor core
0.45683	FLAIR original firstorder 10Percentile non-enhancing tumor
0.439109	T2 original firstorder 10Percentile non-enhancing tumor
0.4085	MD original glszm GrayLevelNonUniformity non-enhancing tumor
0.35754	ASL original glcm Imc2 non-enhancing tumor
0.322398	MD original glszm SizeZoneNonUniformity non-enhancing tumor
0.306538	T1gad original firstorder 90Percentile whole tumor
0.301669	T1gad original firstorder RootMeanSquared whole tumor
0.289961	MD original glszm ZoneEntropy tumor edema
0.28754	ASL original glcm Correlation non-enhancing tumor
0.277549	DWI original glszm LargeAreaHighGrayLevelEmphasis whole tumor
0.248044	DWI original firstorder 90Percentile tumor core
0.241892	FLAIR original glcm Correlation tumor edema
0.234218	T1gad original firstorder Mean whole tumor
0.231219	ASL original ngtdm Contrast enhancing tumor
0.213741	DTI eddy L1 original firstorder Skewness tumor core
0.211384	DTI eddy FA original firstorder TotalEnergy non-enhancing tumor
0.207765	DTI eddy MD original glszm LargeAreaHighGrayLevelEmphasis tumor edema
0.207373	T1gad original firstorder MeanAbsoluteDeviation tumor core
0.199238	T2 original firstorder Median enhancing tumor
0.186764	T1gad original firstorder RobustMeanAbsoluteDeviation tumor core
0.17865	ASL original glcm InverseVariance enhancing tumor
0.170487	T1gad original glszm LargeAreaLowGrayLevelEmphasis tumor edema
0.153887	DTI eddy FA original firstorder Kurtosis non-enhancing tumor
0.150138	ASL original glcm Imc1 tumor core
0.149692	DTI eddy L3 original firstorder Skewness tumor core
0.135973	DTI eddy L1 original firstorder 10Percentile non-enhancing tumor
0.131565	SWI original glszm ZoneEntropy tumor edema
0.123106	SWI original glszm LargeAreaLowGrayLevelEmphasis enhancing tumor
0.123044	DWI original glszm SmallAreaLowGrayLevelEmphasis tumor edema
0.12226	FLAIR original firstorder 10Percentile whole tumor
0.117357	T1gad original glszm LargeAreaEmphasis tumor edema
0.112899	ASL original glszm SizeZoneNonUniformityNormalized whole tumor
0.109873	original shape Flatness tumor edema
0.099141	T2 original firstorder Mean enhancing tumor
0.098355	MD original firstorder Skewness whole tumor
0.09752	T1 original glrlm ShortRunLowGrayLevelEmphasis whole tumor
0.096918	T1 original glszm LargeAreaHighGrayLevelEmphasis tumor edema
0.096004	T1 original glszm SmallAreaLowGrayLevelEmphasis tumor edema
0.084924	MD original glszm SizeZoneNonUniformityNormalized tumor edema
0.083529	DTI eddy FA original firstorder Energy whole tumor
0.082356	SWI original gldm DependenceVariance non-enhancing tumor
0.080917	SWI original glszm ZonePercentage enhancing tumor
0.08036	T2 original gldm LargeDependenceLowGrayLevelEmphasis tumor edema
0.080193	DTI eddy FA original firstorder Skewness non-enhancing tumor
0.073596	T1 original firstorder Kurtosis non-enhancing tumor
0.073385	T2 original firstorder RootMeanSquared enhancing tumor
0.073372	T1 original gldm SmallDependenceLowGrayLevelEmphasis whole tumor
0.072739	DTI eddy FA original firstorder Energy non-enhancing tumor
0.071766	ASL original glszm GrayLevelNonUniformity enhancing tumor
0.071296	MD original gldm DependenceNonUniformityNormalized tumor edema
0.070328	T1gad original firstorder Variance whole tumor
0.069693	SWI original glszm LargeAreaEmphasis enhancing tumor
0.068698	MD original glszm SmallAreaEmphasis tumor edema
0.066835	T2 original firstorder Median tumor core
0.066338	DTI eddy L2 original firstorder Skewness tumor core
0.06611	T1 original gldm SmallDependenceHighGrayLevelEmphasis non-enhancing tumor
0.065305	DTI eddy L3 original glszm ZonePercentage whole tumor
0.061283	DTI eddy FA original gldm DependenceVariance non-enhancing tumor
0.060894	ASL original firstorder Minimum enhancing tumor
0.060821	FLAIR original firstorder 10Percentile tumor core
0.060209	SWI original firstorder Minimum tumor edema
0.060139	T1gad original firstorder 10Percentile non-enhancing tumor
0.059945	DWI original gldm LargeDependenceLowGrayLevelEmphasis tumor core
0.059767	ASL original glszm SmallAreaEmphasis non-enhancing tumor
0.059121	DTI eddy MD original firstorder Skewness tumor core
0.05912	MD original gldm DependenceVariance enhancing tumor
0.059104	MD original glszm SmallAreaHighGrayLevelEmphasis non-enhancing tumor
0.058538	T1 original glszm ZoneVariance tumor edema
0.057802	DWI original firstorder InterquartileRange non-enhancing tumor
0.057509	T1 original firstorder 10Percentile tumor edema
0.056923	FLAIR original ngtdm Strength whole tumor
0.05411	T1 original glcm Correlation whole tumor
0.053569	SWI original firstorder Median non-enhancing tumor
0.053352	ASL original glcm Imc1 non-enhancing tumor
0.053275	ASL original glszm SmallAreaEmphasis whole tumor
0.052613	ASL original gldm DependenceNonUniformity whole tumor
0.052586	T1gad original firstorder Mean tumor core
0.052076	T2 original glrlm LongRunLowGrayLevelEmphasis tumor edema
0.051664	ASL original glszm SizeZoneNonUniformityNormalized tumor edema
0.049537	original shape LeastAxisLength enhancing tumor
0.049055	DTI eddy L1 original firstorder 10Percentile tumor core
0.0489	T1 original firstorder Variance tumor edema
0.048511	SWI original glrlm LongRunLowGrayLevelEmphasis enhancing tumor
0.047972	MD original glszm SmallAreaEmphasis non-enhancing tumor
0.047882	FLAIR original glszm SizeZoneNonUniformityNormalized enhancing tumor
0.047836	DTI eddy MD original glrlm ShortRunHighGrayLevelEmphasis tumor edema
0.047516	FLAIR original glszm LargeAreaHighGrayLevelEmphasis enhancing tumor
0.047493	DTI eddy L2 original firstorder 10Percentile tumor edema
0.047441	DTI eddy L1 original firstorder Maximum tumor edema
0.047179	DTI eddy L1 original glszm LargeAreaHighGrayLevelEmphasis tumor edema
0.046875	T1gad original glszm ZonePercentage whole tumor
0.045858	T1 original firstorder InterquartileRange non-enhancing tumor
0.045795	DTI eddy L2 original firstorder 10Percentile non-enhancing tumor
0.04523	DTI eddy L3 original glrlm ShortRunHighGrayLevelEmphasis tumor edema
0.043431	DTI eddy L3 original glszm ZoneEntropy tumor edema
0.043216	FLAIR original glcm Autocorrelation whole tumor
0.043076	T1gad original firstorder 90Percentile tumor core
0.043018	DWI original firstorder Kurtosis tumor edema
0.042202	ASL original firstorder TotalEnergy tumor edema
0.041059	DTI eddy FA original firstorder TotalEnergy whole tumor
0.040681	MD original glszm SizeZoneNonUniformityNormalized enhancing tumor
0.040326	T1gad original firstorder InterquartileRange tumor core
0.03988	DTI eddy L3 original gldm DependenceVariance non-enhancing tumor
0.039457	FLAIR original firstorder Median whole tumor
0.039005	T1 original firstorder Minimum whole tumor
0.038615	DWI original gldm DependenceVariance non-enhancing tumor
0.038348	T1gad original firstorder Kurtosis tumor edema
0.038198	DTI eddy L3 original glszm LargeAreaLowGrayLevelEmphasis whole tumor
0.038042	T1gad original glszm ZoneEntropy tumor edema
0.037937	DTI eddy MD original glrlm LongRunLowGrayLevelEmphasis tumor edema
0.03765	DTI eddy L2 original glcm MCC tumor edema
0.037606	FLAIR original gldm SmallDependenceLowGrayLevelEmphasis enhancing tumor
0.03757	T2 original firstorder Median whole tumor
0.037413	DTI eddy FA original firstorder 10Percentile tumor edema
0.03741	T1 original firstorder RobustMeanAbsoluteDeviation non-enhancing tumor
0.036976	ASL original glcm InverseVariance whole tumor
0.036837	T1 original glszm SmallAreaHighGrayLevelEmphasis tumor edema
0.036582	T2 original firstorder Range tumor core
0.035982	DTI eddy L1 original firstorder Kurtosis whole tumor
0.035966	ASL original gldm SmallDependenceLowGrayLevelEmphasis non-enhancing tumor
0.035733	MD original glszm ZonePercentage whole tumor
0.0357	T1gad original glszm ZonePercentage tumor edema
0.035596	T2 original gldm DependenceVariance non-enhancing tumor
0.03534	ASL original glszm LargeAreaHighGrayLevelEmphasis whole tumor
0.034924	MD original gldm DependenceVariance tumor core
0.034406	SWI original firstorder 10Percentile whole tumor
0.033718	DWI original firstorder 90Percentile enhancing tumor
0.033688	T1 original glrlm ShortRunLowGrayLevelEmphasis non-enhancing tumor
0.033452	T1gad original gldm DependenceVariance non-enhancing tumor
0.033152	T1gad original glszm LargeAreaLowGrayLevelEmphasis whole tumor
0.033133	T2 original firstorder Maximum tumor core
0.033026	FLAIR original glrlm ShortRunLowGrayLevelEmphasis enhancing tumor
0.032809	MD original glszm SmallAreaHighGrayLevelEmphasis tumor edema
0.032741	DTI eddy L1 original glrlm HighGrayLevelRunEmphasis tumor core
0.032711	SWI original firstorder 10Percentile non-enhancing tumor
0.032709	T1 original glszm ZoneEntropy tumor edema
0.032635	DWI original firstorder 10Percentile whole tumor
0.032491	ASL original glcm InverseVariance tumor core
0.032392	DTI eddy L2 original glrlm ShortRunHighGrayLevelEmphasis tumor edema
0.03201	T2 original glszm ZoneEntropy tumor edema
0.031729	SWI original gldm LargeDependenceLowGrayLevelEmphasis tumor core
0.031644	ASL original glcm Idmn enhancing tumor
0.031257	DTI eddy L2 original gldm DependenceVariance non-enhancing tumor
0.030898	T1gad original firstorder RootMeanSquared tumor core
0.030895	ASL original glrlm GrayLevelNonUniformity enhancing tumor
0.03079	T1gad original glszm LargeAreaHighGrayLevelEmphasis tumor edema
0.0307	T1 original glcm Imc2 whole tumor
0.030387	ASL original glszm LowGrayLevelZoneEmphasis enhancing tumor
0.030315	T2 original firstorder Mean whole tumor
0.030235	DWI original glszm LargeAreaEmphasis tumor edema
0.029974	DTI eddy L2 original firstorder Maximum whole tumor
0.029825	ASL original gldm LargeDependenceHighGrayLevelEmphasis non-enhancing tumor
0.029481	DWI original firstorder 90Percentile tumor edema
0.029286	T2 original firstorder 90Percentile enhancing tumor
0.029265	ASL original gldm DependenceVariance tumor edema
0.029244	ASL original glrlm ShortRunLowGrayLevelEmphasis tumor edema
0.029163	ASL original firstorder 10Percentile tumor edema
0.028849	ASL original gldm LargeDependenceHighGrayLevelEmphasis enhancing tumor
0.028727	T1 original firstorder Minimum tumor edema
0.028658	SWI original glszm SmallAreaEmphasis tumor edema
0.028651	T1gad original glrlm ShortRunLowGrayLevelEmphasis tumor core
0.028429	FLAIR original glrlm ShortRunLowGrayLevelEmphasis tumor core
0.028285	MD original glrlm ShortRunLowGrayLevelEmphasis enhancing tumor
0.028129	T1gad original firstorder MeanAbsoluteDeviation whole tumor
0.028091	T1 original glszm SizeZoneNonUniformityNormalized tumor edema
0.027974	FLAIR original gldm DependenceVariance non-enhancing tumor
0.027708	T1 original gldm DependenceVariance non-enhancing tumor
0.027606	T2 original firstorder RootMeanSquared whole tumor
0.027593	FLAIR original firstorder Variance tumor core
0.027432	MD original glszm LargeAreaLowGrayLevelEmphasis tumor edema
0.02731	original shape Flatness enhancing tumor
0.02728	DTI eddy L1 original firstorder Maximum whole tumor
0.027159	T2 original firstorder Mean tumor edema
0.027103	FLAIR original firstorder 90Percentile enhancing tumor
0.027043	original shape Sphericity tumor core
0.026963	SWI original glszm LargeAreaEmphasis tumor edema
0.026961	DTI eddy MD original glrlm LongRunHighGrayLevelEmphasis tumor edema
0.026795	SWI original glszm LargeAreaLowGrayLevelEmphasis tumor edema
0.026656	FLAIR original glszm LargeAreaHighGrayLevelEmphasis tumor edema
0.026312	DTI eddy FA original firstorder Variance tumor edema
0.026192	T1 original glszm ZoneEntropy enhancing tumor
0.025925	T1 original firstorder Variance whole tumor
0.025834	DTI eddy FA original glszm ZoneVariance tumor edema
0.02581	T1gad original firstorder Kurtosis non-enhancing tumor
0.025641	SWI original firstorder RootMeanSquared non-enhancing tumor
0.025568	SWI original firstorder Skewness enhancing tumor
0.025047	ASL original glrlm LongRunHighGrayLevelEmphasis whole tumor
0.024926	DTI eddy L3 original glszm LargeAreaEmphasis whole tumor
0.024819	ASL original gldm LargeDependenceHighGrayLevelEmphasis whole tumor
0.024694	SWI original glcm Correlation whole tumor
0.024571	FLAIR original firstorder Maximum enhancing tumor
0.024543	ASL original firstorder RootMeanSquared tumor edema
0.02442	T1 original glszm GrayLevelNonUniformityNormalized whole tumor
0.024288	T1 original gldm HighGrayLevelEmphasis whole tumor
0.024273	DTI eddy L1 original gldm DependenceVariance non-enhancing tumor
0.02427	FLAIR original firstorder 10Percentile tumor edema
0.024203	SWI original firstorder 10Percentile enhancing tumor
0.02409	DTI eddy L1 original glrlm ShortRunHighGrayLevelEmphasis whole tumor
0.023774	FLAIR original glrlm RunLengthNonUniformityNormalized non-enhancing tumor
0.023668	original shape Elongation tumor core
0.023647	DWI original glszm SmallAreaEmphasis tumor edema
0.023395	T1gad original firstorder Variance tumor core
0.023319	SWI original firstorder Kurtosis non-enhancing tumor
0.023189	SWI original glszm ZoneVariance enhancing tumor
0.022966	FLAIR original glcm MCC tumor edema
0.022951	ASL original glszm SmallAreaEmphasis tumor edema
0.022849	DTI eddy MD original firstorder 10Percentile non-enhancing tumor
0.022733	T1gad original glrlm ShortRunEmphasis tumor core
0.022477	SWI original glszm SmallAreaLowGrayLevelEmphasis tumor edema
0.022449	ASL original gldm LargeDependenceHighGrayLevelEmphasis tumor core
0.022052	MD original firstorder Minimum whole tumor
0.021933	DTI eddy L1 original glrlm ShortRunHighGrayLevelEmphasis tumor edema
0.021862	T2 original firstorder 10Percentile whole tumor
0.021683	SWI original firstorder Mean tumor core
0.021626	DTI eddy FA original glszm LargeAreaLowGrayLevelEmphasis tumor edema
0.021565	DTI eddy L2 original firstorder Range whole tumor
0.021449	SWI original glrlm ShortRunLowGrayLevelEmphasis tumor core
0.021327	FLAIR original glrlm LongRunLowGrayLevelEmphasis enhancing tumor
0.021239	SWI original gldm SmallDependenceHighGrayLevelEmphasis tumor core
0.021213	SWI original firstorder 10Percentile tumor core
0.021177	T2 original firstorder Minimum tumor edema
0.021063	DWI original glszm ZoneEntropy tumor edema
0.020937	DTI eddy MD original firstorder Median non-enhancing tumor
0.020881	DTI eddy MD original glcm Correlation tumor edema
0.020739	T1 original glszm LargeAreaLowGrayLevelEmphasis tumor edema
0.02065	T1 original glszm ZonePercentage tumor edema
0.020533	ASL original glcm MaximumProbability enhancing tumor
0.020277	ASL original firstorder Median whole tumor
0.020246	SWI original glszm SmallAreaHighGrayLevelEmphasis tumor edema
0.020205	T1 original glszm SmallAreaEmphasis tumor edema
0.02015	T2 original glszm SizeZoneNonUniformityNormalized tumor edema
0.020104	T1 original glrlm ShortRunHighGrayLevelEmphasis non-enhancing tumor
0.020017	ASL original glszm SmallAreaLowGrayLevelEmphasis tumor core
0.019731	DTI eddy L1 original glrlm LowGrayLevelRunEmphasis tumor core
0.019726	DTI eddy FA original firstorder Minimum enhancing tumor
0.019541	original shape Elongation enhancing tumor
0.01954	DWI original glcm SumAverage tumor edema
0.019502	ASL original firstorder Uniformity enhancing tumor
0.019345	DTI eddy MD original glrlm RunLengthNonUniformityNormalized non-enhancing tumor
0.019197	T2 original firstorder RootMeanSquared tumor core
0.019058	DTI eddy L2 original firstorder Minimum whole tumor
0.019029	T1 original firstorder Variance non-enhancing tumor
0.01898	DTI eddy L1 original firstorder Skewness tumor edema
0.01874	DWI original firstorder 90Percentile non-enhancing tumor
0.018675	ASL original firstorder Energy tumor edema
0.018638	DTI eddy FA original firstorder Variance whole tumor
0.01861	T1gad original firstorder Minimum enhancing tumor
0.018594	FLAIR original glrlm ShortRunHighGrayLevelEmphasis tumor edema
0.018391	DTI eddy FA original firstorder Variance enhancing tumor
0.018063	DTI eddy L3 original glszm SmallAreaLowGrayLevelEmphasis tumor edema
0.017926	T1 original firstorder Minimum non-enhancing tumor
0.017871	DWI original firstorder TotalEnergy tumor edema
0.017748	SWI original glszm GrayLevelNonUniformity non-enhancing tumor
0.017635	SWI original firstorder Variance tumor core
0.017624	ASL original glcm ClusterShade whole tumor
0.017611	DTI eddy MD original gldm LargeDependenceLowGrayLevelEmphasis tumor edema
0.017569	T2 original firstorder Kurtosis tumor core
0.017501	T1gad original glszm ZoneVariance tumor edema
0.0175	T2 original firstorder Energy whole tumor
0.017431	DTI eddy FA original gldm SmallDependenceEmphasis enhancing tumor
0.017377	SWI original glszm LargeAreaHighGrayLevelEmphasis enhancing tumor
0.017179	DTI eddy L3 original firstorder RobustMeanAbsoluteDeviation whole tumor
0.017166	T1 original glcm Imc1 whole tumor
0.017144	SWI original firstorder RootMeanSquared tumor core
0.0171	DTI eddy MD original firstorder 10Percentile tumor core
0.017048	T1gad original firstorder 10Percentile tumor edema
0.01701	T2 original glrlm ShortRunLowGrayLevelEmphasis enhancing tumor
0.01697	original shape Elongation whole tumor
0.016951	DTI eddy L1 original firstorder Kurtosis tumor core
0.016935	SWI original glcm Correlation tumor core
0.016922	T1gad original glrlm RunLengthNonUniformityNormalized non-enhancing tumor

## Sheet: TP53
	True Positives	False Positives	True Negatives	False Negatives	Sensitivity	Specificity	Precision	Recall	F1	Matthew's Coefficient	Distance from [0, 1]	Youden Index	ROC AUC
Fold 1	20	23	26	7	0.740741	0.530612	0.465116	0.740741	0.571429	0.262013	0.536228	0.271353	0.639078
Fold 2	11	10	39	16	0.407407	0.795918	0.52381	0.407407	0.458333	0.217611	0.62675	0.203326	0.572184
Fold 3	17	21	28	10	0.62963	0.571429	0.447368	0.62963	0.523077	0.19245	0.566434	0.201058	0.580121
Fold 4	12	14	35	15	0.444444	0.714286	0.461538	0.444444	0.45283	0.160128	0.62472	0.15873	0.583144
Fold 5	15	27	22	12	0.555556	0.44898	0.357143	0.555556	0.434783	0.00436523	0.707923	0.00453515	0.473545
Fold 6	19	22	27	8	0.703704	0.55102	0.463415	0.703704	0.558824	0.244582	0.537935	0.254724	0.60771
Fold 7	13	21	28	14	0.481481	0.571429	0.382353	0.481481	0.42623	0.0509277	0.672707	0.0529101	0.53099
Fold 8	21	28	21	6	0.777778	0.428571	0.428571	0.777778	0.552632	0.206349	0.613118	0.206349	0.625472
Fold 9	16	24	25	11	0.592593	0.510204	0.4	0.592593	0.477612	0.0985321	0.637088	0.102797	0.544974
Fold 10	11	12	37	16	0.407407	0.755102	0.478261	0.407407	0.44	0.1693	0.641203	0.162509	0.525321
Average	15.5	20.2	28.8	11.5	0.574074	0.587755	0.440758	0.574074	0.489575	0.160626	0.61641	0.161829	0.568254
Std Dev	3.71932	6.17882	6.17882	3.71932	0.137753	0.126098	0.049552	0.137753	0.0563084	0.0843675	0.0556358	0.0856138	0.0505177
Random Forest Parameters
N/A
Optimal # of features: N/A
Top features
importance	feature
N/A

## Sheet: MGMT
	True Positives	False Positives	True Negatives	False Negatives	Sensitivity	Specificity	Precision	Recall	F1	Matthew's Coefficient	Distance from [0, 1]	Youden Index	ROC AUC
Fold 1	22	18	24	13	0.628571	0.571429	0.55	0.628571	0.586667	0.199323	0.567127	0.2	0.59932
Fold 2	19	20	22	16	0.542857	0.52381	0.487179	0.542857	0.513514	0.0663962	0.660104	0.0666667	0.513946
Fold 3	16	16	26	19	0.457143	0.619048	0.5	0.457143	0.477612	0.07698	0.663188	0.0761905	0.491837
Fold 4	16	9	33	19	0.457143	0.785714	0.64	0.457143	0.533333	0.258249	0.58362	0.242857	0.617007
Fold 5	21	18	24	14	0.6	0.571429	0.538462	0.6	0.567568	0.170733	0.586237	0.171429	0.594218
Fold 6	27	24	18	8	0.771429	0.428571	0.529412	0.771429	0.627907	0.21058	0.615447	0.2	0.573129
Fold 7	21	20	22	14	0.6	0.52381	0.512195	0.6	0.552632	0.123558	0.621898	0.12381	0.560884
Fold 8	21	17	25	14	0.6	0.595238	0.552632	0.6	0.575342	0.194446	0.569063	0.195238	0.572109
Fold 9	21	27	15	14	0.6	0.357143	0.4375	0.6	0.506024	-0.0440415	0.757143	-0.0428571	0.410884
Fold 10	20	21	21	15	0.571429	0.5	0.487805	0.571429	0.526316	0.0712832	0.658539	0.0714286	0.530612
Average	20.4	19	23	14.6	0.582857	0.547619	0.523518	0.582857	0.546691	0.132751	0.628237	0.130476	0.546395
Std Dev	3.13404	4.83046	4.83046	3.13404	0.0895441	0.115011	0.0538014	0.0895441	0.0442294	0.0907497	0.0586577	0.0874083	0.0617358
Random Forest Parameters
N/A
Optimal # of features: N/A
Top features
importance	feature
N/A

[truncated: 3 more sheets: ATRX (T1, T1g, T2, FLAIR only), IDH (T1, T1g, T2, FLAIR only), External Validation (TCGA-GBM)]
